# Supplementary material for: Epigenetic Patterns in Blood Associated With Lipid Traits Predict Incident Coronary Heart Disease Events and Are Enriched for Results From Genome-Wide Association Studies
Source: Circ Cardiovasc Genet. 2017 Feb 20;10(1):e001487. doi: 10.1161/CIRCGENETICS.116.001487 (PMC5331877; doi:10.1161/CIRCGENETICS.116.001487)
Supplement: Supplementary file 2 [file hcg-10-e001487-s002.xlsx]

## Sheet: TOC
	Supplemental Tables: Epigenetic patterns in blood associated with lipid traits predict incident coronary heart disease events and are enriched for results from genome-wide association studies
	Supplementary Table 2: CpG sites associated with TC in discovery (P<1.08E-07). Sites replicating at Bonferroni-corrected alpha threshold 0.05 are highlighted in bold.
	Supplementary Table 3: CpG sites associated with LDL-C in discovery (P<1.08E-07). Sites replicating at Bonferroni-corrected alpha threshold 0.05 are highlighted in bold.
	Supplementary Table 4: CpG sites associated with HDL-C in discovery (P<1.08E-07). Sites replicating at Bonferroni-corrected alpha threshold 0.05 are highlighted in bold.
	Supplementary Table 5: CpG sites associated with TG in discovery (P<1.08E-07). Sites replicating at Bonferroni-corrected alpha threshold 0.05 are highlighted in bold.
	Supplementary Table 6: CpG sites associated with BMI-adjusted TC in discovery (P<1.08E-07). Sites replicating at Bonferroni-corrected alpha threshold 0.05 are highlighted in bold.
	Supplementary Table 7: CpG sites associated with BMI-adjusted LDL-C in discovery (P<1.08E-07). Sites replicating at Bonferroni-corrected alpha threshold 0.05 are highlighted in bold.
	Supplementary Table 8: CpG sites associated with BMI-adjusted HDL-C in discovery (P<1.08E-07). Sites replicating at Bonferroni-corrected alpha threshold 0.05 are highlighted in bold.
	Supplementary Table 9: CpG sites associated with BMI-adjusted TG in discovery (P<1.08E-07). Sites replicating at Bonferroni-corrected alpha threshold 0.05 are highlighted in bold.
	Supplementary Table 10: Association of replicated lipid-associated CpG sites with the same or other traits in published data
	Supplementary Table 11: CpG sites associated with TC, LDL-C, HDL-C or TG in combined meta-analysis at Bonferroni-corrected alpha threshold 0.05 (P<1.08E-07).
	Supplementary Table 12: CpG sites associated with TC, LDL-C, HDL-C or TG in combined meta-analysis at Bonferroni-corrected alpha threshold 0.05 (P<1.08E-07). Results in table from the secondary BMI-adjusted model.
	Supplementary Table 17: Lipid-associated CpGs regulated by genetic sequence variants in cis (P<1E-04) in FHS and replication in PIVUS.
	Supplementary Table 19: Association of lipid-associated CpG sites significant in discovery with blood metabolites (FDR <0.01).

## Sheet: Suppl. Table 2
Supplementary Table 2: CpG sites associated with TC in discovery (P<1.08E-07). Sites replicating at Bonferroni-corrected alpha threshold 0.05 are highlighted in bold.
										FHS		PIVUS		Discovery: FHS + PIVUS					LBC1936		LBC1921		GOLDN		Replication: LBC+GOLDN					Combined - Fixed effect meta-analysis					MuTHER SAT
ProbeID	CHR	Position	Strand	CGI_info	GeneProperty	Gene	Description	Regulome DB	Enhancer	BETA	P	BETA	P	BETA	SE	P	Direction	HetPVal	BETA	P	BETA	P	BETA	P	BETA	SE	P	Direction	HetPVal	BETA	SE	P	Direction	HetPVal	BETA	P	Direction
cg07839457	16	57023022	-	Shore	TSS1500	NLRC5	NLR family, CARD domain containing 5	5	TRUE	0.00027841	4.95e-06	0.000258395	0.00593591	0.0002725	5.09e-05	8.74e-08	++	0.8574	0.000546412	0.00075473	0.000546412	0.00075473	0.0001593	0.003419	0.0002313	4.9e-05	2.32e-06	+++	0.008822	0.0002511	3.53e-05	1.13e-12	++	0.5598	NA	NA	NA
cg00285394	8	126011954	+	Shore	Body	SQLE	squalene epoxidase	4		0.00022908	1.28e-07	0.000184961	0.00121031	0.000213	3.44e-05	5.98e-10	++	0.537	0.000122179	0.207343	0.000122179	0.207343	0.0001791	0.0001422	0.0001609	3.87e-05	3.16e-05	+++	0.79	0.00019	2.57e-05	1.468e-13	++	0.3143	NA	NA	NA
cg17901584	1	55353706	+	Shore	TSS1500	DHCR24	24-dehydrocholesterol reductase	4		0.00011344	0.00107613	0.000208755	3.3e-06	0.0001493	2.73e-05	4.73e-08	++	0.09122	0.000227862	0.0146566	0.000227862	0.0146566	7.83e-05	0.03355	0.000114	3.21e-05	0.0003799	+++	0.1387	0.0001345	2.08e-05	1.001e-10	++	0.4022	0.0018869	0.113672	+
cg09978077	22	42229983	+	CGI, Shore	Body	SREBF2	sterol regulatory element binding transcription factor 2	4		7.23e-05	6.77e-08	4.17e-05	0.00236178	5.74e-05	9.5e-06	1.79e-09	++	0.1092	2.47e-05	0.508096	2.47e-05	0.508096	5.55e-05	0.0004713	4.74e-05	1.36e-05	0.0004821	+++	0.6053	5.41e-05	7.8e-06	3.674e-12	++	0.5466	0.00136729	0.00231065	+
cg23759710	2	42990957	-	--	FirstExon	OXER1	oxoeicosanoid (OXE) receptor 1	5		-7.71e-05	9.39e-06	-8.89e-05	7.02e-05	-8.15e-05	1.37e-05	2.45e-09	--	0.6733	-0.00017759	0.000293001	-0.00017759	0.000293001	4.5e-07	0.9877	-7.42e-05	2.22e-05	0.0008318	--+	0.0003962	-7.95e-05	1.17e-05	9.244e-12	--	0.7796	0.000108624	0.728699	+
cg09737197	11	68607675	-	Shore, Shelf	5UTR	CPT1A	carnitine palmitoyltransferase 1A (liver)	4		-0.0001015	4.46e-09	-4.58e-05	0.271327	-9.34e-05	1.59e-05	4.19e-09	--	0.2168	1.33e-05	0.881268	1.33e-05	0.881268	-0.000109	0.0005362	-8.46e-05	2.81e-05	0.002579	++-	0.2202	-9.13e-05	1.38e-05	4.248e-11	--	0.7852	-0.000425645	0.438309	-
cg21645268	8	11663584	-	Shelf	Body	FDFT1	Farnesyl-Diphosphate Farnesyltransferase 1	4		8.89e-05	2.24e-05	0.000104781	1.21e-05	9.58e-05	1.57e-05	1.04e-09	++	0.6161	0.000173332	0.0174048	0.000173332	0.0174048	3.11e-05	0.3193	6.95e-05	2.66e-05	0.009105	+++	0.0601	8.9e-05	1.35e-05	4.613e-11	++	0.3945	0.00196582	0.165616	+
cg09676013	6	33080500	+	--	ncRNA	HLA-DPB2	major histocompatibility complex, class II, DP beta 2 (pseudogene)	4		0.00013797	0.00014091	0.000188374	0.000154368	0.0001555	2.92e-05	9.9e-08	++	0.4107	4.81e-05	0.63359	4.81e-05	0.63359	7.5e-05	0.0173	7.06e-05	2.88e-05	0.01413	+++	0.9422	0.0001125	2.05e-05	4.139e-08	++	0.03845	0.00197868	0.0580301	+
cg21924447	2	138427803	+	--	Body	THSD7B	thrombospondin, type I, domain containing 7B	No Data		0.00015045	6.42e-06	0.000126749	0.00419317	0.0001419	2.65e-05	9.06e-08	++	0.668	0.000311413	0.00503463	0.000311413	0.00503463	3.14e-05	0.2779	6.53e-05	2.71e-05	0.01604	+++	0.003445	0.0001045	1.89e-05	3.524e-08	++	0.04329	-0.000890083	0.521264	-
cg13010621	6	92344723	+	--	--	intergenic		5	TRUE	8.94e-05	7.42e-06	8.18e-05	0.0016425	8.66e-05	1.58e-05	3.9e-08	++	0.8138	7.59e-05	0.224249	7.59e-05	0.224249	4.08e-05	0.07228	4.81e-05	2.01e-05	0.01694	+++	0.778	7.19e-05	1.24e-05	7.125e-09	++	0.1321	NA	NA	NA
cg01973483	12	123591123	-	--	5UTR	PITPNM2	phosphatidylinositol transfer protein, membrane-associated 2	4	TRUE	-7.79e-05	0.00075646	-0.000137063	8.78e-06	-9.93e-05	1.84e-05	7.18e-08	--	0.1228	-0.000129083	0.0653901	-0.000129083	0.0653901	-3.28e-05	0.2929	-6.03e-05	2.64e-05	0.02221	---	0.2571	-8.65e-05	1.51e-05	9.838e-09	--	0.2255	NA	NA	NA
cg25738279	1	68027617	+	--	--	intergenic		4		8.06e-05	2.4e-05	0.000109312	6.45e-05	9.01e-05	1.56e-05	7.7e-09	++	0.3879	8.8e-05	0.139305	8.8e-05	0.139305	2.35e-05	0.1055	3.04e-05	1.37e-05	0.02665	+++	0.349	5.64e-05	1.03e-05	4.29e-08	++	0.004034	0.00205022	0.0345551	+
cg06621027	2	80179759	-	--	Body	CTNNA2	catenin (cadherin-associated protein), alpha 2	5	TRUE	0.00012188	0.00010589	0.000208954	2.06e-06	0.0001516	2.54e-05	2.51e-09	++	0.1045	0.000175503	0.0865494	0.000175503	0.0865494	4.15e-05	0.1986	6.37e-05	2.94e-05	0.03031	+++	0.2375	0.000114	1.92e-05	2.977e-09	++	0.02367	-0.00171852	0.254765	-
cg00252813	12	6642229	+	Shore	TSS1500	GAPDH	glyceraldehyde-3-phosphate dehydrogenase	4	TRUE	7.9e-05	1.21e-05	8.93e-05	0.000403045	8.25e-05	1.46e-05	1.71e-08	++	0.7397	6.03e-05	0.293304	6.03e-05	0.293304	3.64e-05	0.1287	4.26e-05	2.06e-05	0.03879	+++	0.8792	6.92e-05	1.19e-05	6.399e-09	++	0.114	-0.000229738	0.738668	-
cg22446998	5	155701819	-	--	--	intergenic		No Data	TRUE	0.00015016	5.63e-06	0.000135263	0.000747181	0.0001441	2.54e-05	1.43e-08	++	0.7736	7.4e-05	0.411332	7.4e-05	0.411332	4.78e-05	0.0944	5.22e-05	2.6e-05	0.04508	+++	0.9318	9.92e-05	1.82e-05	4.732e-08	++	0.01146	0.0023708	0.118938	+
cg03188976	7	134443864	-	--	--	intergenic		5	TRUE	0.00010998	7.27e-05	0.000168494	1.75e-06	0.0001325	2.17e-05	9.94e-10	++	0.1892	0.000108476	0.155001	0.000108476	0.155001	3.15e-05	0.3	5.01e-05	2.64e-05	0.05825	+++	0.46	9.93e-05	1.68e-05	3.18e-09	++	0.0159	-0.00110177	0.337687	-
cg13636014	9	84004731	+	--	--	intergenic		4	TRUE	0.00012829	5.01e-06	0.000114419	0.00115913	0.0001229	2.19e-05	1.93e-08	++	0.7571	0.000136855	0.0357916	0.000136855	0.0357916	8.36e-06	0.7821	4.72e-05	2.52e-05	0.06146	+++	0.06488	9.03e-05	1.65e-05	4.643e-08	++	0.02337	NA	NA	NA
cg09802018	11	46357562	-	Shelf	Body	DGKZ	diacylglycerol kinase, zeta	5		-8.56e-05	2.19e-05	-7.92e-05	0.000895798	-8.29e-05	1.53e-05	6.51e-08	--	0.8393	-0.000118329	0.011597	-0.000118329	0.011597	2.48e-05	0.4197	-4.18e-05	2.25e-05	0.06299	--+	0.006439	-6.99e-05	1.27e-05	3.291e-08	--	0.1309	0.00156206	0.0930556	+
cg01955153	16	50769852	-	--	--	intergenic		2a		6.62e-05	6.26e-05	7.93e-05	0.000131094	7.13e-05	1.29e-05	2.99e-08	++	0.6177	6.88e-05	0.191865	6.88e-05	0.191865	2.23e-05	0.3011	3.39e-05	1.86e-05	0.06847	+++	0.5563	5.92e-05	1.06e-05	2.399e-08	++	0.09848	-0.00214727	0.099747	-
cg05337441	2	21266568	+	Shore	Body	APOB	apolipoprotein B	4		0.00027713	3.43e-07	0.00024273	0.00586144	0.0002677	4.61e-05	6.23e-09	++	0.7387	0.000115147	0.428075	0.000115147	0.428075	6.07e-05	0.1395	6.82e-05	3.81e-05	0.07351	+++	0.8856	0.0001492	2.94e-05	3.792e-07	++	0.0008507	0.00074795	0.56278	+
cg10001987	17	7381769	+	Shore	5UTR	ZBTB4	zinc finger and BTB domain containing 4	4		-0.0002098	1.8e-06	-0.000232624	0.00145032	-0.0002159	3.75e-05	8.35e-09	--	0.7877	-1.53e-05	0.883978	-1.53e-05	0.883978	-9.48e-05	0.0659	-6.9e-05	4.23e-05	0.103	---	0.6793	-0.0001513	2.81e-05	7.036e-08	--	0.009359	-0.00365478	0.102003	-
cg05897122	4	53112707	+	--	--	intergenic		4	TRUE	0.00014123	3.19e-05	0.00018638	8.87e-05	0.0001565	2.75e-05	1.31e-08	++	0.4377	-1.68e-05	0.861511	-1.68e-05	0.861511	5.32e-05	0.06675	4.24e-05	2.66e-05	0.1115	--+	0.6384	9.76e-05	1.91e-05	3.356e-07	++	0.002861	NA	NA	NA
cg16466652	19	6271960	+	CGI, Shore	Body	MLLT1	myeloid/lymphoid or mixed-lineage leukemia (trithorax homolog, Drosophila); translocated to, 1	4	TRUE	-7.22e-05	0.00055067	-0.0001511	1.62e-07	-9.96e-05	1.68e-05	3.33e-09	--	0.02574	-4.79e-06	0.918799	-4.79e-06	0.918799	-4.09e-05	0.1364	-2.62e-05	2.11e-05	0.2146	---	0.7038	-7.11e-05	1.31e-05	6.252e-08	--	0.0065	0.00386765	0.00201635	+
cg22023664	19	2619608	+	Shelf	5UTR	GNG7	guanine nucleotide binding protein (G protein), gamma 7	4		-0.0001076	4.26e-07	-6.97e-05	0.00549206	-9.18e-05	1.62e-05	1.35e-08	--	0.2478	-0.00010125	0.11715	-0.00010125	0.11715	-1.49e-06	0.9564	-2.76e-05	2.33e-05	0.2365	---	0.1704	-7.09e-05	1.33e-05	9.885e-08	--	0.02368	-0.00397825	0.00318046	-
cg15705971	11	92110262	+	--	Body	FAT3	FAT atypical cadherin 3	No Data	TRUE	0.00012477	7.4e-06	0.0001449	0.000181498	0.0001317	2.25e-05	4.89e-09	++	0.6713	0.000221737	0.0105807	0.000221737	0.0105807	-1.29e-05	0.6505	2.92e-05	2.58e-05	0.2579	++-	0.002295	8.74e-05	1.7e-05	2.532e-07	++	0.002752	0.00193035	0.156745	+
cg20448706	14	32941841	+	--	Body	AKAP6	A kinase (PRKA) anchor protein 6	4	TRUE	0.00013997	8.05e-06	0.000123363	0.00256739	0.0001338	2.48e-05	6.7e-08	++	0.7462	1.46e-05	0.879223	1.46e-05	0.879223	1.97e-05	0.4829	1.9e-05	2.59e-05	0.465	+++	0.9976	7.89e-05	1.79e-05	1.062e-05	++	0.001367	-0.00153843	0.184868	-
cg07121693	10	44148437	+	Shelf	ncRNA	ZNF32-AS3	ZNF32 antisense RNA 3	5		0.0001389	2.98e-06	0.000110953	0.00650303	0.0001292	2.39e-05	6.62e-08	++	0.5779	0.000142753	0.101729	0.000142753	0.101729	-8.2e-06	0.766	1.7e-05	2.51e-05	0.4986	++-	0.0813	7.58e-05	1.73e-05	1.176e-05	++	0.001207	-0.000862918	1	-
cg21550580	3	65755382	+	--	Body	MAGI1	membrane associated guanylate kinase, WW and PDZ domain containing 1	6	TRUE	0.00012507	4.59e-05	0.000143029	0.000133609	0.0001323	2.36e-05	2.13e-08	++	0.7092	0.000185684	0.025747	0.000185684	0.025747	-2.38e-05	0.4131	1.75e-05	2.6e-05	0.5011	++-	0.005916	8.04e-05	1.75e-05	4.158e-06	++	0.001078	NA	NA	NA
cg26874872	16	26156362	-	--	--	intergenic		No Data	TRUE	0.00014685	1.59e-05	0.000172028	0.000220912	0.0001556	2.74e-05	1.31e-08	++	0.6612	0.000172796	0.0663402	0.000172796	0.0663402	-1.9e-05	0.5614	1.86e-05	2.94e-05	0.5269	++-	0.0346	9.19e-05	2e-05	4.525e-06	++	0.0006522	-0.000606586	0.678332	-
cg14406814	9	10232876	-	--	5UTR	PTPRD	protein tyrosine phosphatase, receptor type, D	6	TRUE	0.00013556	2.94e-06	9.68e-05	0.00325139	0.0001186	2.17e-05	4.41e-08	++	0.375	-1.97e-05	0.788939	-1.97e-05	0.788939	2.65e-05	0.3581	1.56e-05	2.52e-05	0.5352	--+	0.7393	7.47e-05	1.64e-05	5.481e-06	++	0.001953	0.00127448	0.38626	+
cg22878054	11	99397252	-	--	5UTR	CNTN5	catenin (cadherin-associated protein), alpha 2	No Data	TRUE	0.00011344	0.0003674	0.000173783	7.93e-06	0.0001378	2.45e-05	1.98e-08	++	0.2277	8.71e-05	0.341632	8.71e-05	0.341632	1.13e-06	0.9692	1.58e-05	2.67e-05	0.5547	+++	0.4803	8.2e-05	1.81e-05	5.513e-06	++	0.0007607	0.000759302	0.568005	+
cg06780861	14	83683592	+	--	--	intergenic		No Data	TRUE	0.00010657	2.59e-05	0.00018846	7.04e-07	0.000132	2.1e-05	3.17e-10	++	0.071	-7.55e-05	0.230778	-7.55e-05	0.230778	4.27e-05	0.119	1.02e-05	2.33e-05	0.6616	--+	0.07709	7.74e-05	1.56e-05	6.969e-07	++	0.0001032	0.00075419	0.495412	+
cg23475018	3	124277638	+	--	Body	KALRN	kalirin, RhoGEF kinase	5	TRUE	0.00011875	1.48e-06	9.9e-05	0.00357344	0.0001119	1.99e-05	1.81e-08	++	0.6374	9.12e-05	0.179645	9.12e-05	0.179645	-1.92e-05	0.5001	9.6e-06	2.45e-05	0.6959	++-	0.1409	7.12e-05	1.54e-05	3.993e-06	++	0.001191	NA	NA	NA
cg01575601	11	130398900	-	--	--	intergenic		5	TRUE	0.00014964	1.04e-06	0.000105977	0.00391326	0.0001317	2.34e-05	1.88e-08	++	0.3593	7.64e-05	0.281859	7.64e-05	0.281859	-4.77e-05	0.1459	-1.05e-05	2.74e-05	0.7006	++-	0.1168	7.17e-05	1.78e-05	5.554e-05	+-	7.931e-05	NA	NA	NA
cg21635307	6	90319877	+	--	Body	ANKRD6	ankyrin repeat domain 6	2b		8.89e-05	6.28e-06	9.2e-05	0.00463243	8.97e-05	1.68e-05	8.87e-08	++	0.9339	7.58e-05	0.248186	7.58e-05	0.248186	-9.46e-06	0.6638	5.9e-06	1.97e-05	0.7626	++-	0.2497	5.44e-05	1.28e-05	2.072e-05	++	0.001209	-0.00100597	0.460745	-
cg15380836	17	1553341	-	Shore	5UTR	RILP	Rab interacting lysosomal protein	4		6.69e-05	9.55e-07	5.11e-05	0.00448051	6.11e-05	1.08e-05	1.65e-08	++	0.4814	-7.58e-06	0.869694	-7.58e-06	0.869694	6.46e-06	0.7073	3.4e-06	1.52e-05	0.8226	--+	0.9301	4.17e-05	8.8e-06	2.123e-06	++	0.001972	0.000197339	0.639681	+
cg17903590	1	28623081	+	--	--	intergenic		4	TRUE	0.00012318	7.44e-05	0.000164187	0.000314392	0.0001363	2.56e-05	1e-07	++	0.4549	0.000123817	0.190932	0.000123817	0.190932	-2.81e-05	0.4397	6.6e-06	3.19e-05	0.8359	++-	0.136	8.55e-05	2e-05	1.853e-05	++	0.001519	0.00043284	0.74249	+
cg15878619	6	30687373	-	Shore	TSS1500	TUBB	tubulin, beta class I	4		7.01e-05	1.38e-07	5.9e-05	0.00855569	6.72e-05	1.14e-05	3.61e-09	++	0.6685	1.12e-06	0.979894	1.12e-06	0.979894	-3.44e-06	0.843	-2.4e-06	1.52e-05	0.8757	++-	0.992	4.21e-05	9.1e-06	3.818e-06	+-	0.0002491	0.000417271	0.410275	+
cg18192491	6	114384871	+	--	TSS1500	HS3ST5	heparan sulfate (glucosamine) 3-O-sulfotransferase 5	5		0.00015046	1.07e-06	0.000137587	0.000527749	0.0001456	2.43e-05	1.94e-09	++	0.7971	3.2e-06	0.966489	3.2e-06	0.966489	-3e-06	0.9103	-1.8e-06	2.39e-05	0.9405	++-	0.9947	7.07e-05	1.7e-05	3.357e-05	+-	1.528e-05	0.00104285	0.354823	+
cg06844864	12	57850192	-	Shelf	Body	INHBE	inhibin, beta E	4		5.62e-05	9.56e-05	6.59e-05	0.000223258	6e-05	1.12e-05	7.71e-08	++	0.6718	-4.5e-06	0.898	-4.5e-06	0.898	7.36e-07	0.9473	-1e-07	1.02e-05	0.9888	--+	0.9816	2.71e-05	7.5e-06	0.0003184	+-	7.267e-05	0.000573586	0.406368	+

## Sheet: Suppl. Table 3
Supplementary Table 3: CpG sites associated with LDL-C in discovery (P<1.08E-07). Sites replicating at Bonferroni-corrected alpha threshold 0.05 are highlighted in bold.
										FHS		PIVUS		Discovery: FHS + PIVUS					LBC1936		GOLDN		Replication: LBC+GOLDN					Combined - Fixed effect meta-analysis					MuTHER SAT
ProbeID	CHR	Position	Strand	CGI_info	GeneProperty	Gene	Description	Regulome DB	Enhancer	BETA	P	BETA	P	BETA	SE	P	Direction	HetPVal	BETA	P	BETA	P	BETA	SE	P	Direction	HetPVal	BETA	SE	P	Direction	HetPVal	BETA	P	Direction
cg00285394	8	126011954	+	Shore	Body	SQLE	squalene epoxidase	4		0.00025339	2.51e-07	0.000187605	0.00389528	0.0002295	3.9e-05	4.12e-09	++	0.4179	0.000242227	0.00272896	0.0001804	0.00107	0.0002001	4.54e-05	1.04e-05	++	0.5256	0.000217	2.96e-05	2.205e-13	++	0.6233	NA	NA	NA
cg20525527	17	17056629	-	--	Body	MPRIP	myosin phosphatase Rho interacting protein	5	TRUE	-0.0001265	2.76e-06	-9.87e-05	0.00492717	-0.0001162	2.13e-05	4.97e-08	--	0.5285	6.31451e-07	0.990591	-9.668e-05	0.01031	-6.45e-05	3.08e-05	0.03604	+-	0.1368	-9.95e-05	1.75e-05	1.362e-08	--	0.1674	-0.000203974	0.831	-
cg24378227	6	1396771	+	Shelf	--	intergenic		2b		0.00020269	5.8e-08	0.000187221	0.000732953	0.0001979	3.08e-05	1.36e-10	++	0.816	6.86882e-06	0.925562	5.367e-05	0.1413	4.44e-05	3.27e-05	0.1738	++	0.5683	0.0001257	2.24e-05	2.044e-08	++	0.000633	2.4e-05	0.985	+
cg04999435	11	63230511	-	--	3UTR; ncRNA; ncRNA	HRASLS5; MIR3680-1; MIR3680-2	HRAS-like suppressor family, member 5; microRNA 3680-1; microRNA 3680-2	No Data		0.00012873	3.16e-05	0.000148593	0.000153037	0.0001364	2.42e-05	1.77e-08	++	0.6898	5.43082e-05	0.475884	5.9e-05	0.1068	5.81e-05	3.29e-05	0.07773	++	0.9557	0.0001089	1.95e-05	2.314e-08	++	0.05522	NA	NA	NA
cg05337441	2	21266568	+	Shore	Body	APOB	apolipoprotein B	4		0.0002823	4.76e-06	0.000295404	0.00309809	0.0002859	5.23e-05	4.54e-08	++	0.9107	8.55507e-05	0.444993	0.0001092	0.02314	0.0001055	4.41e-05	0.01671	++	0.846	0.0001805	3.37e-05	8.661e-08	++	0.008364	0.00223108	0.0991	+
cg10001987	17	7381769	+	Shore	5UTR	ZBTB4	zinc finger and BTB domain containing 4	4		-0.0002453	8.77e-07	-0.000193911	0.0195426	-0.0002317	4.26e-05	5.35e-08	--	0.5948	-5.0686e-05	0.557539	-9.456e-05	0.1189	-8.01e-05	4.96e-05	0.1064	--	0.6775	-0.0001673	3.23e-05	2.24e-07	--	0.02041	-0.000924963	0.693	-
cg11001536	5	153489773	+	--	--	intergenic		5	TRUE	0.00020812	5.46e-07	0.000133408	0.0122901	0.0001798	3.26e-05	3.47e-08	++	0.2662	0.000143185	0.0733564	2.212e-05	0.6361	5.31e-05	4.03e-05	0.1884	++	0.1904	0.0001297	2.53e-05	3.11e-07	++	0.01451	-0.00144181	0.186	-
cg06621027	2	80179759	-	--	Body	CTNNA2	catenin (cadherin-associated protein), alpha 2	5	TRUE	0.00014359	5.53e-05	0.000207148	3.73e-05	0.0001651	2.89e-05	1.09e-08	++	0.2978	-3.79453e-05	0.696633	4.321e-05	0.2551	3.25e-05	3.54e-05	0.3581	-+	0.437	0.0001121	2.24e-05	5.558e-07	++	0.003712	-0.00157844	0.319	-
cg23759710	2	42990957	-	--	FirstExon	OXER1	oxoeicosanoid (OXE) receptor 1	5		-9.42e-05	1.84e-06	-7.8e-05	0.002222	-8.81e-05	1.55e-05	1.45e-08	--	0.6145	-1.88797e-05	0.643359	6.2e-06	0.8562	-4.2e-06	2.62e-05	0.8736	-+	0.6374	-6.63e-05	1.33e-05	6.574e-07	--	0.00585	-0.000453083	0.61	-
cg06785060	1	42180981	-	--	5UTR	HIVEP3	human immunodeficiency virus type I enhancer binding protein 3	4	TRUE	-6.72e-05	2.54e-05	-6.28e-05	0.000998102	-6.54e-05	1.22e-05	8.16e-08	--	0.8574	-4.07182e-06	0.88557	-2.517e-05	0.2087	-1.81e-05	1.63e-05	0.267	--	0.5425	-4.84e-05	9.8e-06	7.157e-07	--	0.02017	-0.00039687	0.524	-
cg25073563	2	40514511	+	--	Body	SLC8A1	solute carrier family 8 (sodium/calcium exchanger), member 1	5	TRUE	0.00015682	4.29e-06	0.000135936	0.00551065	0.00015	2.79e-05	7.52e-08	++	0.7255	3.94129e-05	0.603539	4.216e-05	0.2437	4.17e-05	3.26e-05	0.2017	++	0.9739	0.0001042	2.12e-05	8.815e-07	++	0.0116	0.00207432	0.133	+
cg15705971	11	92110262	+	--	Body	FAT3	FAT atypical cadherin 3	No Data	TRUE	0.00015409	1.04e-06	0.000134776	0.00225818	0.0001475	2.55e-05	7.53e-09	++	0.7202	4.08315e-05	0.544259	1.317e-05	0.6954	1.87e-05	3.01e-05	0.5342	++	0.7131	9.37e-05	1.95e-05	1.472e-06	++	0.001095	0.00161514	0.255	+
cg26105227	11	17495097	-	Shelf	Body	ABCC8	ATP-binding cassette, sub-family C (CFTR/MRP), member 8	4		0.00016526	3.6e-05	0.000209048	0.000112809	0.0001808	3.2e-05	1.67e-08	++	0.5132	1.72407e-05	0.819212	3.764e-05	0.2371	3.46e-05	2.93e-05	0.2385	++	0.8031	0.0001013	2.16e-05	2.78e-06	++	0.0007527	NA	NA	NA
cg20448706	14	32941841	+	--	Body	AKAP6	A kinase (PRKA) anchor protein 6	4	TRUE	0.00019009	8.41e-08	0.00015956	0.000625073	0.0001788	2.8e-05	1.81e-10	++	0.5994	-1.31271e-05	0.846239	3.687e-06	0.9114	4e-07	2.97e-05	0.9883	-+	0.8234	9.49e-05	2.04e-05	3.23e-06	++	1.239e-05	-0.00085898	0.479	-
cg03308494	12	58013267	+	CGI, Shore	TSS1500	SLC26A10	solute carrier family 26, member 10	4		0.00012054	9.67e-07	9.47e-05	0.0162313	0.0001133	2.08e-05	4.99e-08	++	0.5771	1.85444e-05	0.771309	1.51e-05	0.5802	1.56e-05	2.51e-05	0.5332	++	0.9604	7.35e-05	1.6e-05	4.417e-06	++	0.002726	-0.00113496	0.423	-
cg10587082	1	208293478	-	--	Body	PLXNA2	plexin A2	2b	TRUE	0.00012422	5.92e-05	0.000165548	0.000312298	0.0001371	2.56e-05	8.15e-08	++	0.4536	-1.06931e-05	0.849701	3.428e-05	0.3322	2.16e-05	2.99e-05	0.4705	-+	0.4992	8.82e-05	1.94e-05	5.681e-06	++	0.003343	0.00327801	0.0201	+
cg05897122	4	53112707	+	--	--	intergenic		4	TRUE	0.00014077	0.00026527	0.000223776	3.46e-05	0.0001689	3.13e-05	6.79e-08	++	0.2093	-5.35109e-05	0.532805	4.281e-05	0.2111	2.96e-05	3.18e-05	0.3517	-+	0.2967	0.0001004	2.23e-05	6.836e-06	++	0.001797	NA	NA	NA
cg10508349	16	68942231	-	--	Body	TANGO6	transport and golgi organization 6 homolog (Drosophila)	5	TRUE	-5.38e-05	0.00030883	-8.26e-05	5.27e-05	-6.38e-05	1.2e-05	1.04e-07	--	0.2526	1.2818e-06	0.958643	-7.153e-06	0.736	-3.6e-06	1.61e-05	0.8242	+-	0.7956	-4.23e-05	9.6e-06	1.1e-05	--	0.002718	0.000367054	0.626	+
cg25436634	3	181045270	-	--	--	intergenic		5	TRUE	0.00026769	1.41e-06	0.000231392	0.00270695	0.0002553	4.48e-05	1.24e-08	++	0.7009	0.000172447	0.105631	-1.459e-05	0.7727	1.98e-05	4.56e-05	0.6642	+-	0.1122	0.0001396	3.2e-05	1.246e-05	++	0.0002296	NA	NA	NA
cg03188976	7	134443864	-	--	--	intergenic		5	TRUE	0.00011792	0.00017566	0.000179816	6.99e-06	0.0001417	2.46e-05	8.69e-09	++	0.2215	-5.26743e-05	0.355693	2.06e-06	0.9541	-1.34e-05	3.03e-05	0.6576	-+	0.416	8.01e-05	1.91e-05	2.751e-05	+-	7.068e-05	-0.00175755	0.143	-
cg12810800	2	159788345	-	--	--	intergenic		2b	TRUE	0.00020041	4.34e-07	0.000121392	0.0218557	0.000172	3.16e-05	5.22e-08	++	0.2301	6.50067e-05	0.388611	-8.574e-07	0.9811	1.15e-05	3.27e-05	0.7241	+-	0.4308	9.45e-05	2.27e-05	3.204e-05	++	0.0004163	NA	NA	NA
cg02115781	2	172175273	-	--	3UTR	METTL8	methyltransferase like 8	4	TRUE	0.00016734	1.46e-07	7.81e-05	0.0420798	0.000131	2.44e-05	7.8e-08	++	0.07233	-2.97843e-05	0.645805	-3.477e-05	0.4563	-3.31e-05	3.79e-05	0.3824	--	0.9502	8.29e-05	2.05e-05	5.312e-05	+-	0.000272	-0.00151748	0.333	-
cg08261450	12	130384734	-	Shelf	Body	TMEM132D	transmembrane protein 132D	5		0.00015199	1.03e-05	0.000170893	0.000388484	0.0001584	2.79e-05	1.37e-08	++	0.7484	-0.000130971	0.0943499	8.732e-06	0.8023	-1.45e-05	3.18e-05	0.6497	-+	0.1025	8.32e-05	2.1e-05	7.279e-05	+-	4.369e-05	-0.000334828	0.807	-

## Sheet: Suppl. Table 4
Supplementary Table 4: CpG sites associated with HDL-C in discovery (P<1.08E-07). Sites replicating at Bonferroni-corrected alpha threshold 0.05 are highlighted in bold.
										FHS		PIVUS		Discovery: FHS + PIVUS					LBC1936		GOLDN		Replication: LBC+GOLDN					Combined - Fixed effect meta-analysis					MuTHER SAT
ProbeID	CHR	Position	Strand	CGI info	GeneProperty	Gene	Description	Regulome DB	Enhancer	BETA	P	BETA	P	BETA	SE	P	Direction	HetPVal	BETA	P	BETA	P	BETA	SE	P	Direction	HetPVal	BETA	SE	P	Direction	HetPVal	BETA	P	Direction
cg06192883	15	52554171	-	--	Body	MYO5C	myosin VC	4	TRUE	-0.0002954	1.75e-08	-0.000177671	0.020141	-0.0002578	4.3e-05	2.04e-09	--	0.2019	-0.00035423	0.00703193	-0.000269	3.79e-06	-0.0002829	5.29e-05	8.95e-08	--	0.5514	-0.0002678	3.34e-05	1.012e-15	--	0.7127	-0.0032595	0.0822	-
cg19750657	13	38935967	+	--	3UTR	UFM1	ubiquitin-fold modifier 1	4		-0.0003091	1.72e-07	-0.000304417	0.000406942	-0.0003076	4.85e-05	2.24e-10	--	0.964	-0.000439485	0.000516369	-0.0002908	8.09e-05	-0.0003287	6.34e-05	2.2e-07	--	0.3071	-0.0003154	3.85e-05	2.669e-16	--	0.7915	0.0166148	8.92e-12	+
cg06500161	21	43656587	+	Shore	Body	ABCG1	ATP-binding cassette, sub-family C (CFTR/MRP), member 1	5	TRUE	-0.0004801	2.52e-27	-0.000398633	7.37e-08	-0.0004589	3.74e-05	1.2e-34	--	0.3392	-0.000388131	0.00166201	-0.0002872	0.00122	-0.0003218	7.18e-05	7.43e-06	--	0.5048	-0.0004296	3.32e-05	2.267e-38	--	0.09036	NA	NA	NA
cg06397161	22	39760059	+	--	5UTR/Body	SPRY4	sprouty homolog 4 (Drosophila)	3a	TRUE	-0.0002656	2.73e-06	-0.000239752	0.00896077	-0.0002585	4.8e-05	7.25e-08	--	0.8098	-0.000397847	0.00330337	-0.0002956	0.00109	-0.0003273	7.5e-05	1.27e-05	--	0.5283	-0.0002785	4.04e-05	5.642e-12	--	0.4397	0.0077503	0.00204	+
cg19351166	2	209133632	-	Shelf	5UTR	PIKFYVE	phosphoinositide kinase, FYVE finger containing	No Data		-0.0002243	6.02e-07	-0.000164711	0.0198586	-0.0002072	3.78e-05	4.16e-08	--	0.4758	-0.000247902	0.0639762	-0.0002892	0.000124	-0.0002793	6.54e-05	1.96e-05	--	0.7874	-0.0002253	3.27e-05	5.866e-12	--	0.3398	0.0155017	2.29e-10	+
cg11024682	17	17730094	-	Shelf	Body	SREBF1	sterol regulatory element binding transcription factor 1	4		-0.0002177	4.27e-07	-0.000202227	0.00323424	-0.0002133	3.63e-05	4.19e-09	--	0.8478	-0.00019854	0.0487155	-0.0002439	0.0006759	-0.0002286	5.83e-05	8.72e-05	--	0.713	-0.0002176	3.08e-05	1.657e-12	--	0.8237	-0.00524173	0.0406	-
cg16407699	10	74020428	+	Shore	--	intergenic		3a	TRUE	-0.0002841	4.15e-07	-0.000267837	0.00594908	-0.0002801	4.84e-05	7.3e-09	--	0.8846	-0.000447316	0.00322303	-0.000218	0.00465	-0.0002651	6.85e-05	0.0001086	--	0.1761	-0.0002751	3.95e-05	3.411e-12	--	0.8581	0.00977442	0.00165	+
cg07814318	15	31624584	-	Shelf	Body	KLF13	Kruppel-like factor 13	3a		-0.0003414	7.05e-09	-0.000274696	0.00270624	-0.0003218	4.92e-05	6.38e-11	--	0.537	-0.000674229	0.000337673	-0.0002963	0.06223	-0.0004548	0.0001209	0.0001691	--	0.123	-0.0003407	4.56e-05	7.653e-14	--	0.3082	NA	NA	NA
cg06560379	6	44231305	+	Shore	Body	NFKBIE	nuclear factor of kappa light polypeptide gene enhancer in B-cells inhibitor, epsilon	2b	TRUE	0.00011272	1.01e-08	0.00011705	0.00200247	0.0001136	1.74e-05	6.05e-11	++	0.9189	0.000162029	0.00572758	6.87e-05	0.005674	8.3e-05	2.28e-05	0.0002759	++	0.1411	0.0001023	1.38e-05	1.377e-13	++	0.286	0.0459911	9.17e-26	+
cg07567724	1	153777721	+	--	3UTR	GATAD2B	GATA zinc finger domain containing 2B	4	TRUE	-0.0002833	1e-07	-0.000154674	0.0748343	-0.0002484	4.52e-05	3.81e-08	--	0.2055	-0.000295759	0.0662144	-0.0003178	0.002232	-0.0003113	8.71e-05	0.0003525	--	0.9082	-0.0002617	4.01e-05	6.84e-11	--	0.5215	0.0143664	1.97e-05	+
cg17901584	1	55353706	+	Shore	TSS1500	DHCR24	24-dehydrocholesterol reductase	4		0.00070202	2.32e-29	0.000755323	1.29e-13	0.0007165	5.21e-05	5.47e-43	++	0.6494	0.000356165	0.0332868	0.0003067	0.00412	0.0003211	8.99e-05	0.0003546	++	0.8028	0.0006171	4.51e-05	1.172e-42	++	0.0001416	-0.00941588	0.000365	-
cg27243685	21	43642366	+	Shelf	5UTR/Body	ABCG1	ATP-binding cassette, sub-family C (CFTR/MRP), member 1	5	TRUE	-0.000281	2.51e-13	-0.000282902	1.55e-06	-0.0002816	3.18e-05	9.34e-19	--	0.9782	-0.000240573	0.00714527	-0.0001315	0.01991	-0.0001627	4.76e-05	0.0006363	--	0.3007	-0.0002449	2.64e-05	2.005e-20	--	0.0378	-0.0105009	0.000434	-
cg09613192	2	181388538	+	--	--	intergenic		5	TRUE	-0.0003331	5.39e-06	-0.000311745	0.00416855	-0.0003264	6.05e-05	6.87e-08	--	0.8701	-0.000334885	0.0333394	-0.0002766	0.00929	-0.0002949	8.79e-05	0.0007934	--	0.7583	-0.0003163	4.98e-05	2.206e-10	--	0.7678	NA	NA	NA
cg05295703	2	102895712	+	--	--	intergenic		5	TRUE	-0.0001994	2.09e-07	-0.000145416	0.033545	-0.0001864	3.33e-05	2.21e-08	--	0.4888	-0.000251661	0.00572393	-0.0001499	0.03785	-0.0001893	5.64e-05	0.0007936	--	0.3797	-0.0001871	2.87e-05	6.728e-11	--	0.9647	0.00098043	0.674	+
cg19273683	1	21656047	+	--	Body	ECE1	endothelin converting enzyme 1	4	TRUE	-0.000295	1.24e-07	-0.000358242	0.00018923	-0.000311	4.8e-05	8.99e-11	--	0.5665	-0.000332926	0.0170083	-0.0002132	0.0151	-0.0002472	7.41e-05	0.0008495	--	0.4662	-0.0002921	4.03e-05	4.117e-13	--	0.4699	NA	NA	NA
cg00567854	1	203273693	+	Shore	ncRNA; TSS1500	LOC730227; BTG2	LOC730227; BTG family, member 2	4		-0.000256	2.63e-06	-0.000265223	0.000248034	-0.0002593	4.33e-05	2.16e-09	--	0.9185	-0.000275573	0.0202185	-0.0002403	0.03959	-0.0002577	8.3e-05	0.001912	--	0.8318	-0.000259	3.84e-05	1.525e-11	--	0.9864	NA	NA	NA
cg22488164	12	14716910	+	Shelf	Body	PLBD1	phospholipase B domain containing 1	No Data		-0.0002727	4.84e-07	-0.000352936	2.85e-05	-0.0002962	4.54e-05	6.66e-11	--	0.4211	-0.000409367	0.00108873	-0.0001218	0.1775	-0.0002209	7.31e-05	0.002517	--	0.06158	-0.0002752	3.86e-05	9.564e-13	--	0.3815	NA	NA	NA
cg25130381	1	27440721	-	--	Body	SLC9A1	solute carrier family 9, subfamily A (NHE1, cation proton antiporter 1), member 1	5		-0.0001801	4.28e-06	-0.000194746	0.00393016	-0.0001838	3.38e-05	5.26e-08	--	0.8507	-0.000356109	0.00532033	-0.0001504	0.09594	-0.0002193	7.36e-05	0.002889	--	0.1872	-0.00019	3.07e-05	6.203e-10	--	0.6612	0.00203169	0.365	+
cg14473904	15	93465087	-	--	Body	CHD2	chromodomain helicase DNA binding protein 2	4	TRUE	-0.0001506	7.38e-07	-0.00014952	0.00594765	-0.0001503	2.64e-05	1.29e-08	--	0.9861	-0.000173398	0.03517	-0.0001678	0.03881	-0.0001706	5.77e-05	0.003115	--	0.9613	-0.0001538	2.4e-05	1.482e-10	--	0.749	0.00451091	0.00594	+
cg19638572	1	206733139	+	Shelf	Body	RASSF5	Ras association (RalGDS/AF-6) domain family member 5	4		-0.0001926	6.81e-05	-0.000277601	0.000284092	-0.0002171	4.07e-05	9.49e-08	--	0.344	-2.54e-06	0.986608	-0.0002441	0.001234	-0.0001961	6.74e-05	0.003634	--	0.153	-0.0002115	3.48e-05	1.278e-09	--	0.7897	-0.00880292	0.00103	-
cg22753611	6	17472892	+	--	Body	CAP2	CAP, adenylate cyclase-associated protein, 2 (yeast)	4	TRUE	-0.0002561	6.55e-07	-0.000207033	0.016029	-0.0002432	4.4e-05	3.24e-08	--	0.6231	-0.000118956	0.292685	-0.0002051	0.006258	-0.0001788	6.24e-05	0.004166	--	0.5249	-0.0002218	3.6e-05	6.896e-10	--	0.399	0.00239942	0.154	+
cg16611584	17	19809078	+	--	3UTR	AKAP10	A kinase (PRKA) anchor protein 10	5		-0.0003817	0.00035999	-0.000828937	3.62e-06	-0.0005012	9.14e-05	4.12e-08	--	0.0303	-0.00072253	0.0037367	-0.0002396	0.1801	-0.0004046	0.0001449	0.005242	--	0.114	-0.0004737	7.73e-05	8.916e-10	--	0.5728	NA	NA	NA
cg10717869	1	205780912	+	Shore	5UTR	SLC41A1	solute carrier family 41 (magnesium transporter), member 1	4		-0.000161	5.69e-05	-0.000231792	0.000174677	-0.000182	3.35e-05	5.36e-08	--	0.3339	-0.000248568	0.00833258	-0.0001205	0.1921	-0.0001835	6.58e-05	0.005291	--	0.3305	-0.0001823	2.99e-05	1.017e-09	--	0.9838	-0.0180701	9.68e-10	-
cg27394566	14	105391635	+	--	5UTR	PLD4	phospholipase D family, member 4	5		-0.000275	1.43e-07	-0.000241457	0.00246896	-0.0002649	4.35e-05	1.13e-09	--	0.7237	-0.000236232	0.0441961	-0.0001642	0.06118	-0.0001901	7.01e-05	0.006741	--	0.6223	-0.0002441	3.7e-05	3.996e-11	--	0.3646	0.0092011	1.72e-05	+
cg01101459	1	234871477	+	--	--	intergenic		4		-0.0002459	5.76e-07	-0.00038989	7.18e-06	-0.000281	4.26e-05	4.22e-11	--	0.1468	-0.000425758	0.00326427	-0.000103	0.1354	-0.0001631	6.22e-05	0.008672	--	0.04318	-0.0002434	3.51e-05	4.393e-12	--	0.1178	-0.00427407	0.0424	-
cg13522406	6	30581820	+	Shelf	5UTR	PPP1R10	protein phosphatase 1, regulatory subunit 10	3a		-0.0001912	1.82e-06	-0.000239209	0.00130381	-0.000202	3.51e-05	8.84e-09	--	0.5681	-0.000235578	0.114076	-0.0001708	0.03369	-0.0001854	7.07e-05	0.008699	--	0.7017	-0.0001987	3.14e-05	2.602e-10	--	0.8334	-0.00307347	0.132	-
cg25667998	19	56705433	-	Shelf	TSS1500	ZSCAN5B	zinc finger and SCAN domain containing 5B	5		-0.0001828	2.29e-07	-0.000185582	0.00110028	-0.0001836	2.99e-05	8.02e-10	--	0.9667	-0.000104352	0.243274	-0.000147	0.01948	-0.0001329	5.14e-05	0.009715	--	0.6961	-0.0001708	2.58e-05	3.899e-11	--	0.3939	0.00196771	0.376	+
cg04577162	7	73667397	+	Shore	Body	RFC2	replication factor C (activator 1) 2, 40kDa	2b		-0.0002432	1.74e-08	-0.000245236	0.00135574	-0.0002437	3.74e-05	6.94e-11	--	0.9814	-0.000306983	0.029743	-0.0001445	0.09783	-0.0001896	7.42e-05	0.01058	--	0.3266	-0.0002327	3.34e-05	3.196e-12	--	0.515	-0.000123992	0.947	-
cg02578470	3	127320670	-	Shelf	Body	MCM2	minichromosome maintenance complex component 2	4		-0.000262	7.88e-07	-0.000286145	0.00057151	-0.000269	4.45e-05	1.48e-09	--	0.8054	-0.000331783	0.0488289	-0.0001732	0.07205	-0.0002123	8.35e-05	0.01094	--	0.4126	-0.0002565	3.93e-05	6.558e-11	--	0.549	0.0117029	0.000174	+
cg18952506	20	19916087	-	--	Body	RIN2	Ras and Rab interactor 2	4	TRUE	-0.0001355	0.00030508	-0.000232266	9.96e-06	-0.0001683	3.04e-05	3.15e-08	--	0.1321	-0.000272453	0.000843208	-4.41e-05	0.4141	-0.0001141	4.49e-05	0.01105	--	0.01902	-0.0001513	2.52e-05	1.867e-09	--	0.3175	-0.0114848	0.0441	-
cg04934530	22	47080171	-	Shore	--	intergenic		4		-0.0002321	3.27e-06	-0.000281489	0.000351161	-0.0002463	4.2e-05	4.41e-09	--	0.5945	-6.52e-05	0.59165	-0.0002544	0.009767	-0.0001796	7.64e-05	0.01874	--	0.2262	-0.0002308	3.68e-05	3.578e-10	--	0.4442	NA	NA	NA
cg09777883	11	112093696	+	Shelf	--	intergenic		5		-0.000276	7.58e-10	-9.45e-05	0.232457	-0.0002322	3.88e-05	2.2e-09	--	0.04536	-0.00013207	0.277172	-0.0001748	0.03895	-0.0001608	6.94e-05	0.02042	--	0.7727	-0.0002152	3.39e-05	2.094e-10	--	0.3692	-0.00260872	0.132	-
cg13821176	8	126448338	+	Shelf	Body	TRIB1	tribbles pseudokinase 1	5		-0.0002295	4.61e-06	-0.000313119	0.000254092	-0.000251	4.3e-05	5.41e-09	--	0.3957	-3.26e-05	0.818699	-0.0002655	0.00814	-0.0001882	8.18e-05	0.02145	--	0.18	-0.0002374	3.81e-05	4.45e-10	--	0.4968	-0.00675415	0.0106	-
cg17501210	6	166970252	-	--	Body	RPS6KA2	ribosomal protein S6 kinase, 90kDa, polypeptide 2	4		0.00039811	5.69e-09	0.000346676	0.00251715	0.0003847	5.84e-05	4.49e-11	++	0.699	0.000129639	0.312113	0.0001836	0.03788	0.0001662	7.27e-05	0.02229	++	0.7288	0.000299	4.55e-05	5.125e-11	++	0.01912	0.00416071	0.0333	+
cg17992670	19	11216306	-	CGI, Shore	Body	LDLR	low density lipoprotein receptor	2b		-0.0001821	1.06e-08	-4.46e-05	0.378915	-0.0001435	2.68e-05	8.97e-08	--	0.02127	-0.000147054	0.0392151	-7.06e-05	0.257	-0.0001038	4.69e-05	0.02673	--	0.4189	-0.0001337	2.33e-05	9.081e-09	--	0.4624	NA	NA	NA
cg03676485	7	2563816	-	CGI, Shelf	Body	LFNG	LFNG O-fucosylpeptide 3-beta-N-acetylglucosaminyltransferase	4	TRUE	-0.0002593	1.28e-09	-0.000191994	0.0175877	-0.0002447	3.75e-05	7.21e-11	--	0.4598	-0.000287173	0.0164612	-8.67e-05	0.3579	-0.0001636	7.39e-05	0.02685	--	0.1871	-0.0002281	3.34e-05	9.054e-12	--	0.3278	-0.0116441	0.00203	-
cg18520125	13	28903926	-	--	Body	FLT1	fms-related tyrosine kinase 1	2b	TRUE	-0.0002538	2.96e-06	-0.000243865	0.00780342	-0.0002512	4.65e-05	6.78e-08	--	0.9254	-0.000362035	0.0312153	-0.0001141	0.1825	-0.0001653	7.62e-05	0.02994	--	0.1875	-0.0002279	3.97e-05	9.393e-09	--	0.3359	0.0138146	0.000167	+
cg12269535	6	43142014	+	CGI, Shore	Body	SRF	serum response factor (c-fos serum response element-binding transcription factor)	4		0.00020576	9.42e-05	0.000425058	1.18e-06	0.0002646	4.49e-05	3.91e-09	++	0.0306	0.000238135	0.070053	0.0001245	0.1782	0.0001622	7.55e-05	0.03176	++	0.4787	0.0002378	3.86e-05	7.129e-10	++	0.2437	-0.0113024	0.000166	-
cg24939194	7	2563611	+	CGI, Shelf, Shore	Body	LFNG	LFNG O-fucosylpeptide 3-beta-N-acetylglucosaminyltransferase	4	TRUE	-0.0001501	1.19e-05	-0.000208696	0.00206539	-0.0001621	3.05e-05	1.04e-07	--	0.4383	-0.000171153	0.0802856	-0.0001099	0.2024	-0.0001367	6.46e-05	0.03433	--	0.6381	-0.0001575	2.76e-05	1.133e-08	--	0.7222	-0.0157484	9.28e-08	-
cg02879453	16	50321818	+	--	TSS200	ADCY7	adenylate cyclase 7	4		-0.0002843	3.85e-07	-0.000339614	4.55e-05	-0.0003016	4.62e-05	6.94e-11	--	0.5793	-0.000127786	0.318162	-0.0001451	0.07404	-0.0001401	6.85e-05	0.04076	--	0.909	-0.0002511	3.83e-05	5.533e-11	--	0.05063	0.003641	0.0453	+
cg26804423	7	8201134	-	--	Body	ICA1	islet cell autoantigen 1, 69kDa	4	TRUE	-0.0002321	3.03e-09	-0.000221845	0.00128152	-0.0002296	3.38e-05	1.16e-11	--	0.8965	-0.000216862	0.0816633	-9.57e-05	0.1735	-0.0001251	6.12e-05	0.04091	--	0.3963	-0.0002052	2.96e-05	4.076e-12	--	0.135	0.00601063	0.000983	+
cg25402049	1	14029875	+	Shelf	TSS1500/5UTR	PRDM2	PR domain containing 2, with ZNF domain	4		-0.000227	1.22e-06	-0.000209846	0.00613688	-0.0002224	3.98e-05	2.26e-08	--	0.848	-0.000255175	0.0795059	-0.0001059	0.2009	-0.0001425	7.19e-05	0.04743	--	0.3717	-0.0002037	3.48e-05	4.953e-09	--	0.3309	-0.00368322	0.038	-
cg25739016	1	167638918	-	--	Body	RCSD1	RCSD domain containing 1	4	TRUE	-0.0001706	6.35e-05	-0.00027784	0.000127231	-0.0001984	3.66e-05	6.05e-08	--	0.1996	-0.000286789	0.0344401	-8e-05	0.3495	-0.000139	7.22e-05	0.05434	--	0.1959	-0.0001863	3.26e-05	1.16e-08	--	0.4631	-0.00654952	0.00842	-
cg18034719	5	176860863	-	CGI, Shelf, Shore	Body	GRK6	G protein-coupled receptor kinase 6	4		0.00019634	1.24e-08	0.000134508	0.018155	0.0001798	2.94e-05	9.01e-10	++	0.3514	0.000152433	0.0618673	7.12e-05	0.4495	0.0001177	6.16e-05	0.05609	++	0.514	0.0001683	2.65e-05	2.264e-10	++	0.3629	0.00128161	1	+
cg07175797	16	50317656	-	--	--	intergenic		5	TRUE	-0.0001608	8.06e-06	-0.000257745	2.35e-05	-0.000186	3.09e-05	1.7e-09	--	0.1684	-0.000202185	0.0523858	-7.42e-05	0.3807	-0.0001251	6.56e-05	0.05644	--	0.3394	-0.0001749	2.8e-05	3.895e-10	--	0.401	0.00845361	0.000118	+
cg01676795	7	75586348	-	--	Body	POR	P450 (cytochrome) oxidoreductase	4	TRUE	-0.0003011	7.09e-07	-0.000209531	0.0352239	-0.0002763	5.16e-05	8.65e-08	--	0.4305	-0.000136963	0.373728	-0.0002047	0.09403	-0.0001785	9.56e-05	0.06195	--	0.7302	-0.0002542	4.54e-05	2.157e-08	--	0.368	-0.00580502	0.0716	-
cg24694018	1	145457621	-	--	Body	POLR3GL	polymerase (RNA) III (DNA directed) polypeptide G (32kD)-like	4		0.00022035	5.41e-07	0.000158057	0.0251699	0.000203	3.72e-05	4.79e-08	++	0.4528	2.68e-05	0.815532	0.0001499	0.04015	0.0001145	6.16e-05	0.06298	++	0.3656	0.0001793	3.18e-05	1.78e-08	++	0.2188	0.0025163	0.137	+
cg17485681	10	73565625	+	CGI	Body	CDH23	cadherin-related 23	2b	TRUE	-0.0003442	1.93e-08	-0.000314625	0.00290154	-0.0003368	5.27e-05	1.7e-10	--	0.808	-0.000273455	0.141944	-0.0001202	0.1751	-0.0001486	8e-05	0.06321	--	0.4567	-0.0002798	4.4e-05	2.033e-10	--	0.04947	-0.0039445	0.252	-
cg04383058	11	67273507	-	Shore	TSS1500	PITPNM1	phosphatidylinositol transfer protein, membrane-associated 1	3a		-0.000214	1.04e-06	-0.000189656	0.016958	-0.0002083	3.82e-05	4.96e-08	--	0.7877	-9.07e-05	0.369783	-9.25e-05	0.1047	-9.21e-05	4.96e-05	0.06352	--	0.9877	-0.000165	3.03e-05	4.949e-08	--	0.06344	0.00164213	0.521	+
cg12728588	1	36025489	-	Shore	Body	NCDN	neurochondrin	3a		-0.0001416	1.09e-06	-0.000153037	0.00657275	-0.000144	2.57e-05	2.16e-08	--	0.8563	-0.000117237	0.178834	-6.38e-05	0.2338	-7.85e-05	4.56e-05	0.0854	--	0.6013	-0.0001282	2.24e-05	1.025e-08	--	0.2108	-0.0210555	1.16e-08	-
cg01130991	17	46510392	+	Shelf	--	intergenic		5		-0.0003032	8.09e-09	-0.000216819	0.0211528	-0.0002828	4.57e-05	5.98e-10	--	0.4214	-0.00034876	0.0487618	-8.58e-05	0.4037	-0.0001523	8.88e-05	0.08621	--	0.1979	-0.0002555	4.06e-05	3.234e-10	--	0.1913	0.00400887	0.133	+
cg13622265	9	124584474	-	--	3UTR	TTLL11	tubulin tyrosine ligase-like family, member 11	2b		-0.0002952	7.98e-06	-0.000337493	0.000268733	-0.0003095	5.36e-05	7.77e-09	--	0.7091	-0.000213373	0.230159	-0.0001063	0.1997	-0.0001254	7.51e-05	0.09476	--	0.5848	-0.0002474	4.36e-05	1.428e-08	--	0.04601	-0.00245	0.525	-
cg25889918	2	179916184	-	--	TSS1500	CCDC141	coiled-coil domain containing 141	5		-0.0002607	6.95e-09	-0.000212355	0.0097994	-0.0002496	3.93e-05	2.07e-10	--	0.6046	-0.000338495	0.0170423	-4.46e-05	0.5543	-0.0001095	6.65e-05	0.09937	--	0.06652	-0.0002133	3.38e-05	2.873e-10	--	0.06972	-0.0114149	9.01e-06	-
cg12825509	3	185648568	-	--	5UTR/Body	TRA2B	transformer 2 beta homolog (Drosophila)	3a	TRUE	-0.0003514	2.65e-08	-0.000237691	0.025099	-0.0003218	5.4e-05	2.58e-09	--	0.3558	-5.72e-05	0.803134	-0.0001811	0.08924	-0.0001591	9.66e-05	0.09948	--	0.6242	-0.0002831	4.71e-05	1.909e-09	--	0.1415	0.0156611	4.38e-07	+
cg02717339	2	97524767	-	Shelf, Shore	TSS1500	ANKRD39	ankyrin repeat domain 39	4		-0.0002761	2.73e-06	-0.000311964	0.00375927	-0.0002843	5.15e-05	3.27e-08	--	0.7693	-0.000260392	0.0706013	-7.2e-05	0.413	-0.0001234	7.5e-05	0.1	--	0.2636	-0.0002327	4.25e-05	4.202e-08	--	0.07697	-0.0188694	9.19e-08	-
cg09581649	16	4572735	+	--	5UTR	CDIP1	cell death-inducing p53 target 1	5	TRUE	-0.0001699	5.3e-07	-0.000122279	0.059586	-0.0001597	2.99e-05	9.31e-08	--	0.5143	-0.000184946	0.0918595	-5.9e-05	0.401	-9.58e-05	5.91e-05	0.1054	--	0.3332	-0.0001467	2.67e-05	3.848e-08	--	0.3347	-0.00601381	0.000918	-
cg01944226	17	80188056	+	CGI	5UTR	SLC16A3	solute carrier family 16 (monocarboxylate transporter), member 3	4		-0.0001979	6.83e-08	-0.000250243	5.16e-05	-0.0002115	3.14e-05	1.56e-11	--	0.464	-0.000138426	0.13752	-5.96e-05	0.3436	-8.43e-05	5.21e-05	0.1056	--	0.4828	-0.0001776	2.69e-05	3.998e-11	--	0.03652	0.0101487	2.79e-05	+
cg00108715	3	52565015	-	Shore	Body	NT5DC2	5'-nucleotidase domain containing 2	4		-0.000199	7.43e-06	-0.000238236	0.000875206	-0.0002099	3.76e-05	2.38e-08	--	0.6402	-0.000331521	0.00156148	8.24e-06	0.9006	-8.89e-05	5.57e-05	0.1105	-+	0.005866	-0.000172	3.12e-05	3.392e-08	--	0.07178	-0.0101157	5.62e-07	-
cg05720226	7	116786597	+	--	Body	ST7	suppression of tumorigenicity 7	5		-0.0002191	1.12e-06	-0.000178279	0.0245568	-0.0002091	3.89e-05	7.8e-08	--	0.6518	-0.000172899	0.0689574	-4.36e-05	0.46	-7.97e-05	5.01e-05	0.1117	--	0.2473	-0.0001604	3.07e-05	1.776e-07	--	0.04134	0.00552517	5.38e-05	+
cg24678869	1	153919638	+	Shore	TSS1500	DENND4B	DENN/MADD domain containing 4B	4		-0.0001593	9.68e-07	-0.000195226	0.00033819	-0.0001688	2.78e-05	1.29e-09	--	0.5695	-8.11e-05	0.438671	-0.0001038	0.1635	-9.62e-05	6.07e-05	0.1129	--	0.86	-0.0001562	2.53e-05	6.393e-10	--	0.2768	0.00661339	0.00171	+
cg23580000	16	50322156	+	--	FirstExon	ADCY7	adenylate cyclase 7	5		-0.0002373	1.02e-05	-0.000349235	0.000102225	-0.0002669	4.6e-05	6.38e-09	--	0.2828	-0.000231731	0.0804765	-6.41e-05	0.5178	-0.0001243	7.93e-05	0.117	--	0.3103	-0.000231	3.98e-05	6.421e-09	--	0.1198	0.00528695	0.0232	+
cg01751802	19	11309639	-	Shelf, Shore	TSS1500	KANK2	KN motif and ankyrin repeat domains 2	5		-0.0002709	9.47e-07	-0.000203461	0.0248943	-0.0002525	4.69e-05	7.37e-08	--	0.5217	-0.000379305	0.00816598	-1.13e-05	0.9001	-0.0001154	7.6e-05	0.1287	--	0.02907	-0.0002147	3.99e-05	7.488e-08	--	0.1247	-0.00692166	0.00319	-
cg13305415	5	141697464	-	--	TSS200/Body	SYNGR1	synaptogyrin 1	3a	TRUE	-0.0003341	2.34e-07	-0.000198492	0.0786113	-0.0003008	5.59e-05	7.25e-08	--	0.296	-0.000584361	0.000816922	4.45e-06	0.9587	-0.0001116	7.7e-05	0.1474	-+	0.002353	-0.0002355	4.52e-05	1.93e-07	--	0.04677	-0.0145621	0.000457	-
cg12315466	2	233923814	-	Shore	TSS1500	INPP5D	inositol polyphosphate-5-phosphatase, 145kDa	5		-0.0001671	1.01e-06	-0.00022244	0.000380213	-0.0001798	2.99e-05	1.74e-09	--	0.4358	-0.000288987	0.00584648	2.83e-05	0.7209	-8.78e-05	6.31e-05	0.1644	-+	0.01548	-0.0001629	2.7e-05	1.64e-09	--	0.1876	0.00383189	0.0599	+
cg21042285	13	23954979	-	--	Body	SACS	sacsin molecular chaperone	4	TRUE	-0.0001659	2.05e-06	-0.000215405	0.000241669	-0.0001789	2.99e-05	2.1e-09	--	0.4656	-9.71e-05	0.380084	-6.69e-05	0.2757	-7.41e-05	5.37e-05	0.1676	--	0.8114	-0.0001541	2.61e-05	3.661e-09	--	0.08818	-0.0012771	0.403	-
cg03339817	2	128458281	-	Shore	TSS1500	SFT2D3	SFT2 domain containing 3	4		-0.0001376	0.00032611	-0.000182132	1.22e-05	-0.0001582	2.8e-05	1.69e-08	--	0.4285	-6.75e-05	0.378491	-6.52e-05	0.2892	-6.61e-05	4.79e-05	0.168	--	0.9812	-0.0001347	2.42e-05	2.487e-08	--	0.09692	0.0257602	9.2e-15	+
cg15551881	9	123688715	-	Shelf	5UTR	TRAF1	TNF receptor-associated factor 1	4	TRUE	-0.0003413	1.42e-09	-0.000211637	0.0449945	-0.0003127	4.95e-05	2.59e-10	--	0.2773	-0.000263778	0.139857	-7.27e-05	0.4624	-0.0001177	8.65e-05	0.1738	--	0.3489	-0.0002646	4.3e-05	7.334e-10	--	0.05039	0.0112145	0.00145	+
cg21486834	17	74477542	+	Shelf	FirstExon	RHBDF2	rhomboid 5 homolog 2 (Drosophila)	2b		-0.0001529	5.89e-05	-0.00030711	1.98e-07	-0.0001988	3.18e-05	4.13e-10	--	0.02667	-0.000162553	0.163966	-4.92e-05	0.4763	-7.86e-05	5.94e-05	0.1858	--	0.4028	-0.000172	2.8e-05	8.463e-10	--	0.07442	0.0180609	2.63e-11	+
cg11849692	10	103875969	+	Shelf	TSS1500/Body	LDB1	LIM domain binding 1	5		-0.0001573	7.45e-06	-0.000186144	0.00172576	-0.0001648	3.01e-05	4.45e-08	--	0.6747	-0.000150021	0.218766	-6.2e-05	0.4934	-9.33e-05	7.26e-05	0.1991	--	0.5617	-0.0001543	2.78e-05	2.86e-08	--	0.363	0.00298148	0.203	+
cg07730360	3	128845626	+	--	Body	ISY1-RAB43		5	TRUE	-0.000199	2.16e-06	-0.000218263	0.00468215	-0.0002034	3.67e-05	3.08e-08	--	0.8256	-4.52e-06	0.971224	-0.0001151	0.1506	-8.31e-05	6.74e-05	0.2181	--	0.457	-0.0001759	3.22e-05	4.841e-08	--	0.117	-0.000160199	0.92	-
cg10183965	17	3824497	+	Shelf	--	intergenic		5		-0.0002457	7.91e-08	-0.000190368	0.0158933	-0.0002318	3.94e-05	4.06e-09	--	0.543	-0.000190534	0.258302	-7.26e-05	0.4806	-0.0001047	8.78e-05	0.2332	--	0.55	-0.0002105	3.59e-05	4.747e-09	--	0.1866	0.0116376	0.000501	+
cg20732160	3	48590040	+	Shelf	Body	PFKFB4	6-phosphofructo-2-kinase/fructose-2,6-biphosphatase 4	2a		-0.0001855	3.84e-06	-0.000174678	0.0044977	-0.0001823	3.35e-05	5.29e-08	--	0.8824	-8.1e-05	0.371378	0.0001215	0.04532	5.88e-05	5.04e-05	0.2434	-+	0.06309	-0.0001084	2.79e-05	0.0001018	-+	6.778e-05	-0.0131097	3.21e-08	-
cg16609995	6	32159036	-	--	3UTR; TSS1500	GPSM3; PBX2	G-protein signaling modulator 3;	4	TRUE	-0.0001939	5.57e-06	-0.000211459	0.00179562	-0.0001989	3.6e-05	3.23e-08	--	0.8257	-4.53e-05	0.682561	-8.06e-05	0.2762	-6.97e-05	6.15e-05	0.2571	--	0.7909	-0.0001659	3.11e-05	9.259e-08	--	0.06983	0.00176288	0.429	+
cg13222915	1	184598594	+	--	--	intergenic		4	TRUE	0.00019601	3.08e-06	0.000283233	3.27e-05	0.0002201	3.56e-05	6.42e-10	++	0.2736	0.000191984	0.127139	2.53e-05	0.7605	7.6e-05	6.93e-05	0.2727	++	0.2684	0.00019	3.17e-05	1.967e-09	++	0.06437	-0.0158184	6.29e-11	-
cg24065451	11	128419512	-	CGI, Shore	Body	ETS1	v-ets avian erythroblastosis virus E26 oncogene homolog 1	4	TRUE	-0.0002908	6.61e-07	-0.000225818	0.0108985	-0.0002711	4.86e-05	2.45e-08	--	0.5391	-0.000492792	0.0101648	-1.26e-05	0.8632	-7.38e-05	6.82e-05	0.279	--	0.01883	-0.0002047	3.96e-05	2.332e-07	--	0.01847	-0.0334862	6.42e-06	-
cg09121543	17	61774794	+	Shelf	3UTR	LIMD2	LIM domain containing 2	4		-0.0002004	1.89e-05	-0.000292505	0.000107759	-0.000226	3.97e-05	1.2e-08	--	0.298	-8.68e-05	0.451888	-6.54e-05	0.4647	-7.34e-05	7.06e-05	0.2986	--	0.8834	-0.0001893	3.46e-05	4.461e-08	--	0.05956	-0.00498181	0.0948	-
cg25551219	22	50909865	-	Shelf	Body	SBF1	SET binding factor 1	5	TRUE	-0.0001745	6.94e-07	-0.000144075	0.0081698	-0.0001656	2.94e-05	1.81e-08	--	0.6374	-0.000233888	0.00457871	9.76e-05	0.1931	-5.31e-05	5.53e-05	0.3376	-+	0.002863	-0.0001408	2.6e-05	5.821e-08	--	0.07245	0.000870389	0.711	+
cg02855207	11	73087016	-	Shore	TSS1500	RELT	RELT tumor necrosis factor receptor	4		-0.0002577	2.27e-09	-0.000224984	0.00242168	-0.0002495	3.71e-05	1.7e-11	--	0.7018	9.38e-06	0.924169	-0.0001117	0.1897	-5.99e-05	6.44e-05	0.3524	+-	0.3523	-0.0002023	3.21e-05	3.143e-10	--	0.01074	-0.017414	1.88e-11	-
cg26002370	10	73596857	-	--	Body	PSAP	prosaposin	4	TRUE	-0.0001168	0.00039798	-0.000247343	1.14e-06	-0.0001557	2.76e-05	1.6e-08	--	0.03025	-0.000319455	0.000190108	8.69e-05	0.1352	-4.26e-05	4.79e-05	0.3738	-+	7.85e-05	-0.0001275	2.39e-05	9.716e-08	--	0.04077	NA	NA	NA
cg09199486	17	48259448	-	--	--	intergenic		4		-0.0001109	3.31e-05	-0.00018452	0.00015317	-0.000128	2.33e-05	4.15e-08	--	0.1827	-8.01e-05	0.290539	-1.57e-05	0.8157	-4.41e-05	5.03e-05	0.3802	--	0.525	-0.0001132	2.11e-05	8.639e-08	--	0.1302	0.0011426	0.548	+
cg24002003	15	101668143	+	--	--	intergenic		4	TRUE	0.00016343	0.00022768	0.000313256	1.03e-05	0.0002057	3.75e-05	4.06e-08	++	0.07204	0.000381108	0.00452035	-4.63e-05	0.5355	5.55e-05	6.52e-05	0.3946	+-	0.005226	0.0001684	3.25e-05	2.227e-07	++	0.04583	-0.00443216	0.039	-
cg03699074	16	88849875	-	Shore	Body	PIEZO1	piezo-type mechanosensitive ion channel component 1	2b		0.00018669	2.64e-05	0.000313417	0.000277414	0.0002133	3.94e-05	5.95e-08	++	0.1896	0.000597275	4.43e-05	-4.04e-05	0.4767	4.45e-05	5.29e-05	0.4003	+-	4.17e-05	0.0001531	3.16e-05	1.271e-06	++	0.01049	-0.0018841	0.555	-
cg18192491	6	114384871	+	--	TSS1500	HS3ST5	heparan sulfate (glucosamine) 3-O-sulfotransferase 5	5		0.00025729	5.05e-06	0.000246214	0.00698864	0.0002542	4.78e-05	1.05e-07	++	0.9175	0.000256983	0.0491315	-1.69e-05	0.8266	5.43e-05	6.64e-05	0.4138	+-	0.07051	0.000186	3.88e-05	1.637e-06	++	0.01455	0.00879786	0.000345	+
cg04181189	11	129817418	+	--	5UTR/Body	PRDM10	PR domain containing 10	2c		-0.0001536	9.34e-06	-0.000220954	0.000132253	-0.0001715	2.96e-05	6.7e-09	--	0.3143	-0.000116973	0.232192	-1.28e-05	0.8241	-3.96e-05	4.96e-05	0.4248	--	0.3584	-0.0001369	2.54e-05	7.267e-08	--	0.0224	-0.00301251	0.127	-
cg01856529	12	54653091	+	--	5UTR	CBX5	chromobox homolog 5	4	TRUE	-0.0002241	1.33e-06	-0.000210606	0.0109526	-0.0002209	4.03e-05	4.17e-08	--	0.8865	-9.66e-05	0.379936	0.0001174	0.1226	4.83e-05	6.25e-05	0.44	-+	0.1092	-0.0001418	3.39e-05	2.815e-05	-+	0.0002947	-0.0181575	8.94e-06	-
cg13729116	4	1859262	+	Shore	TSS1500	LETM1	leucine zipper-EF-hand containing transmembrane protein 1	3a		-0.0001712	6.85e-06	-0.000274728	7.69e-05	-0.0001952	3.32e-05	4.28e-09	--	0.1888	-9.28e-05	0.380917	-2.01e-05	0.797	-4.58e-05	6.29e-05	0.4664	--	0.5808	-0.0001626	2.94e-05	3.033e-08	--	0.03568	-0.000564376	0.739	-
cg15821562	14	90083275	-	Shelf	5UTR	FOXN3	forkhead box N3	2b		-0.0002198	4.24e-07	-0.000150273	0.0329579	-0.0002007	3.68e-05	5.11e-08	--	0.3999	-7.49e-05	0.66641	-4.67e-05	0.5738	-5.19e-05	7.49e-05	0.4879	--	0.8833	-0.0001718	3.3e-05	1.988e-07	--	0.07458	-0.0158955	4.3e-05	-
cg26446803	11	1807232	+	--	--	intergenic		4		-0.0002135	2.06e-06	-0.000215998	0.00255337	-0.0002142	3.79e-05	1.61e-08	--	0.9763	-0.00010417	0.375686	-1.1e-05	0.8831	-3.77e-05	6.3e-05	0.5489	--	0.503	-0.0001673	3.25e-05	2.586e-07	--	0.01637	0.0158025	7.66e-08	+
cg04548926	11	2219053	+	--	--	intergenic		3a		-0.0001724	3.16e-07	-0.000159627	0.00802153	-0.0001694	2.93e-05	7.42e-09	--	0.8527	-1.71e-05	0.878692	-3.83e-05	0.5954	-3.21e-05	6.06e-05	0.5965	--	0.8735	-0.0001434	2.64e-05	5.459e-08	--	0.04137	-0.00467582	0.0086	-
cg22799757	7	29997642	+	--	5UTR/Body	SCRN1	secernin 1	5	TRUE	0.00014804	0.00010693	0.000268259	9.12e-05	0.0001767	3.33e-05	1.08e-07	++	0.1235	8.7e-05	0.377467	-0.0001413	0.1244	-3.51e-05	6.72e-05	0.6015	+-	0.09009	0.0001349	2.98e-05	6.107e-06	+-	0.004742	-0.00242395	0.313	-
cg19881557	14	20967426	+	--	--	intergenic		4	TRUE	-0.0002887	1.65e-07	-0.00035779	0.000443289	-0.0003045	4.82e-05	2.63e-10	--	0.5471	0.000134303	0.500847	1.98e-05	0.7632	3.1e-05	6.24e-05	0.6191	++	0.5855	-0.0001791	3.81e-05	2.654e-06	-+	2.09e-05	-0.00305032	0.384	-
cg14633721	17	8869864	-	Shore	TSS1500	PIK3R5	phosphoinositide-3-kinase, regulatory subunit 5	5		-0.0001888	4.71e-06	-0.000235382	0.00169933	-0.0001996	3.6e-05	2.91e-08	--	0.5845	-1.61e-05	0.873875	5.01e-05	0.4895	2.77e-05	5.9e-05	0.6382	-+	0.5954	-0.0001379	3.07e-05	7.176e-06	-+	0.001007	0.00842655	0.000126	+
cg14352682	6	30614168	-	Shore	TSS1500; Body	C6orf136; ATAT1	chromosome 6 open reading frame 136; alpha tubulin acetyltransferase 1	5		-0.0001871	2.93e-08	-0.000143003	0.0211421	-0.0001771	2.95e-05	1.92e-09	--	0.5304	-0.00011461	0.318232	1.24e-05	0.8675	-2.5e-05	6.23e-05	0.6875	-+	0.3525	-0.0001492	2.67e-05	2.174e-08	--	0.02735	-0.00262204	0.0446	-
cg21113318	14	92983645	-	Shelf	Body	RIN3	Ras and Rab interactor 3	4		-0.0002174	2.23e-07	-0.000218395	0.000383641	-0.0002177	3.45e-05	2.73e-10	--	0.9893	-0.000158686	0.116393	5.16e-05	0.494	-2.38e-05	6.04e-05	0.6939	-+	0.095	-0.00017	3e-05	1.389e-08	--	0.00531	NA	NA	NA
cg02650017	17	47301614	-	CGI	FirstExon/Body	PHOSPHO1	phosphatase, orphan 1	4	TRUE	0.0001122	5.53e-06	0.000128778	0.00184888	0.0001166	2.11e-05	3.44e-08	++	0.7298	0.000249034	0.000813679	-9.16e-06	0.6219	6.2e-06	1.8e-05	0.732	+-	0.0007025	5.27e-05	1.37e-05	0.0001188	++	6.875e-05	0.000187154	0.921	+
cg05264101	17	75880308	+	Shelf	--	intergenic		3a		-0.0001648	5.21e-06	-0.000220688	0.00110918	-0.0001772	3.18e-05	2.47e-08	--	0.4649	-1.97e-05	0.880181	3.99e-05	0.6554	2.09e-05	7.37e-05	0.7769	-+	0.7065	-0.0001461	2.92e-05	5.614e-07	-+	0.01359	-0.00909874	0.00577	-
cg03014634	16	85205030	-	CGI, Shelf, Shore	--	intergenic		4		-0.0001867	6.57e-06	-0.000235345	0.00127205	-0.0001986	3.59e-05	3.17e-08	--	0.5606	-1.71e-05	0.892201	3.58e-05	0.672	1.94e-05	7.02e-05	0.7827	-+	0.7272	-0.0001534	3.2e-05	1.59e-06	-+	0.005695	0.00317444	0.211	+
cg19566658	7	100466241	-	Shelf	Body	TRIP6	thyroid hormone receptor interactor 6	2b		-0.0002478	1.88e-05	-0.00031057	0.00143018	-0.0002643	4.96e-05	9.72e-08	--	0.5773	-0.000105631	0.45739	7.97e-06	0.9045	-1.24e-05	6.02e-05	0.8366	-+	0.4687	-0.0001624	3.83e-05	2.2e-05	--	0.00124	-0.0153985	0.000382	-
cg20782117	7	95865631	-	--	Body	SLC25A13	solute carrier family 25 (aspartate/glutamate carrier), member 13	2a	TRUE	0.00024217	5.34e-05	0.000302879	0.000306129	0.0002628	4.86e-05	6.34e-08	++	0.5541	9.84e-05	0.496672	-6.4e-05	0.4949	-1.6e-05	7.87e-05	0.8388	+-	0.3461	0.0001858	4.14e-05	6.989e-06	+-	0.002577	-0.00175371	0.619	-
cg08788930	8	142201685	-	--	Body	DENND3	DENN/MADD domain containing 3	2b		-0.0002419	1.11e-06	-0.000183971	0.0187726	-0.0002253	4.18e-05	6.85e-08	--	0.5303	-0.00023298	0.117768	0.0001283	0.2991	-1.92e-05	9.5e-05	0.8397	-+	0.06159	-0.0001919	3.83e-05	5.306e-07	--	0.04706	0.00479987	0.0274	+
cg25739715	22	30663881	-	--	TSS1500	OSM	oncostatin M	4		0.0001201	2.41e-07	0.000156787	0.000119323	0.0001291	2.01e-05	1.34e-10	++	0.4321	0.000180836	0.0253668	-1.71e-05	0.4251	-4.1e-06	2.07e-05	0.8446	+-	0.01766	6.45e-05	1.44e-05	7.823e-06	+-	3.903e-06	0.0267786	2.14e-10	+
cg06897661	16	50322074	-	--	5UTR	ADCY7	adenylate cyclase 7	5		-0.0002156	2.35e-05	-0.00034628	4.44e-05	-0.0002504	4.35e-05	8.7e-09	--	0.1843	1.61e-06	0.988392	-1.64e-05	0.8385	-1.02e-05	6.51e-05	0.8758	+-	0.8952	-0.0001763	3.62e-05	1.098e-06	--	0.002156	0.00722723	0.00935	+
cg19742105	5	88426429	+	--	--	intergenic		5	TRUE	0.00013975	6.77e-06	0.000194594	0.000173719	0.0001543	2.65e-05	6.1e-09	++	0.3619	0.000129084	0.15322	-0.0001066	0.1694	-6.6e-06	5.88e-05	0.9111	+-	0.04753	0.0001271	2.42e-05	1.422e-07	+-	0.0126	0.00661551	0.0036	+
cg12866859	17	43224332	-	Shore	TSS1500	HEXIM1	hexamethylene bis-acetamide inducible 1	4		-0.0001589	7.62e-06	-0.000182077	0.00142645	-0.0001654	3e-05	3.65e-08	--	0.7291	2.08e-05	0.819713	-1.4e-06	0.9823	5.8e-06	5.19e-05	0.9113	+-	0.8413	-0.0001225	2.6e-05	2.389e-06	-+	0.004292	-0.0114855	4.36e-07	-
cg26313301	19	11219615	+	Shelf	Body	LDLR	low density lipoprotein receptor	4		-0.0001516	1.62e-07	-8e-05	0.0712691	-0.0001303	2.41e-05	6.79e-08	--	0.1752	-0.000135823	0.0205417	9.39e-05	0.06163	-3.6e-06	3.81e-05	0.9245	-+	0.002862	-9.41e-05	2.04e-05	3.842e-06	--	0.004948	-0.00774163	1.59e-06	-
cg00870514	17	29717946	+	Shore	TSS1500	RAB11FIP4	RAB11 family interacting protein 4 (class II)	4		-0.0003778	4.47e-06	-0.000410634	0.0026756	-0.0003865	7.03e-05	3.79e-08	--	0.8364	-9.67e-05	0.551557	5.69e-05	0.6121	7.2e-06	9.23e-05	0.9374	-+	0.4361	-0.000242	5.59e-05	1.515e-05	-+	0.0006906	NA	NA	NA
cg22257056	3	32462766	+	--	Body	CMTM7	CKLF-like MARVEL transmembrane domain containing 7	5	TRUE	-0.0001421	6.35e-06	-0.000162723	0.00195455	-0.0001475	2.69e-05	4.19e-08	--	0.7355	-2.01e-05	0.82072	1.53e-05	0.8172	2.6e-06	5.3e-05	0.9607	-+	0.749	-0.0001168	2.4e-05	1.131e-06	-+	0.01156	0.00920012	1.15e-05	+
cg10179300	5	14147618	+	Shelf	Body	TRIO	trio Rho guanine nucleotide exchange factor	4		-0.000191	4.89e-05	-0.000272404	6.56e-05	-0.0002174	3.85e-05	1.67e-08	--	0.3225	0.000149457	0.0999393	-7.31e-05	0.2397	-2e-06	5.12e-05	0.9686	+-	0.04289	-0.0001396	3.08e-05	5.716e-06	--	0.0007725	-0.0203207	2.78e-07	-
cg14468090	3	129032864	+	Shore	--	intergenic		2b		-0.0001881	2.5e-06	-0.000162125	0.0143758	-0.0001812	3.41e-05	1.06e-07	--	0.736	-0.000108866	0.291591	6.85e-05	0.3944	1.4e-06	6.34e-05	0.9822	-+	0.1749	-0.0001402	3e-05	3.021e-06	-+	0.0112	NA	NA	NA
cg16655795	19	42897238	-	Shelf	--	intergenic		5		-0.0001748	5.38e-06	-0.000212966	0.000665092	-0.0001853	3.26e-05	1.34e-08	--	0.6016	-2.27e-05	0.816505	1.07e-05	0.8811	-9e-07	5.76e-05	0.9873	-+	0.7828	-0.0001406	2.84e-05	7.255e-07	--	0.005334	0.00230212	0.185	+

## Sheet: Suppl. Table 5
Supplementary Table 5: CpG sites associated with TG in discovery (P<1.08E-07). Sites replicating at Bonferroni-corrected alpha threshold 0.05 are highlighted in bold.
										FHS		PIVUS		Discovery: FHS + PIVUS					LBC1936		LBC1921		GOLDN		Replication: LBC+GOLDN					Combined - Fixed effect meta-analysis					MuTHER SAT
ProbeID	CHR	Position	Strand	CGI_info	GeneProperty	Gene	Description	Regulome DB	Enhancer	BETA	P	BETA	P	BETA	SE	P	Direction	HetPVal	BETA	P	BETA	P	BETA	P	BETA	SE	P	Direction	HetPVal	BETA	SE	P	Direction	HetPVal	BETA	P	Direction
cg00574958	11	68607622	-	Shore, Shelf	5UTR	CPT1A	carnitine palmitoyltransferase 1A (liver)	2b		-0.0088897	1.98e-28	-0.00959344	2.31e-07	-0.0089987	0.0007236	1.65e-35	--	0.7249	-0.00860899	0.00211595	0.0019932	0.611363	-0.01424	1.56e-26	-0.0119788	0.0011262	2.01e-26	-+-	0.0001826	-0.0098643	0.0006066	1.868e-59	--	0.02585	-0.000899072	0.0946	-
cg17058475	11	68607737	+	Shore, Shelf	5UTR	CPT1A	carnitine palmitoyltransferase 1A (liver)	4		-0.0097826	2.56e-18	-0.0102066	2.23e-05	-0.009858	0.0010028	8.33e-23	--	0.8716	-0.00254233	0.648374	-0.00290828	0.678062	-0.01526	8.91e-17	-0.0134246	0.0016653	7.55e-16	---	0.02858	-0.0108047	0.0008573	2.03e-36	--	0.06649	0.000761606	0.186	+
cg06500161	21	43656587	+	Shore	Body	ABCG1	ATP-binding cassette, sub-family C (CFTR/MRP), member 1	5	TRUE	0.0208629	8.19e-38	0.0169572	3.7e-10	0.0198543	0.0013586	2.29e-48	++	0.2083	0.0164314	0.000720785	0.0272296	1.37e-06	0.0106	1e-08	0.012731	0.0016374	7.55e-15	+++	0.01215	0.0169437	0.0010462	5.416e-59	++	0.0008242	NA	NA	NA
cg11024682	17	17730094	-	Shelf	Body	SREBF1	sterol regulatory element binding transcription factor 1	4		0.0112141	1.26e-12	0.00728832	0.00371962	0.0101074	0.0013269	2.59e-14	++	0.1832	0.0170506	1.8e-05	0.0219169	0.000338137	0.008645	5.94e-09	0.0102837	0.001345	2.07e-14	+++	0.01928	0.0101959	0.0009457	4.224e-27	++	0.9268	0.00650133	0.0008	+
cg03725309	1	109757585	-	Shore	Body	SARS	seryl-tRNA synthetase	2b		-0.008527	3.86e-09	-0.0103159	4.53e-06	-0.0090524	0.0012093	7.11e-14	--	0.5005	-0.013966	0.0102849	-0.00982941	0.0799269	-0.01088	3.37e-08	-0.0110979	0.0017464	2.09e-10	---	0.8421	-0.0097142	0.0009946	1.56e-22	--	0.3351	-0.00316019	0.00122	-
cg07504977	10	102131012	+	Shelf	--	intergenic		4	TRUE	0.0141469	1.42e-09	0.00754736	0.0681827	0.012564	0.0020246	5.45e-10	++	0.164	0.0242609	0.00171999	0.00204852	0.815967	0.01164	9.66e-09	0.011962	0.0019006	3.1e-10	+++	0.1458	0.0122428	0.0013842	9.187e-19	++	0.8293	0.00427691	0.231	+
cg09737197	11	68607675	-	Shore, Shelf	5UTR	CPT1A	carnitine palmitoyltransferase 1A (liver)	4		-0.0071421	1.06e-09	-0.00725732	0.0383747	-0.0071536	0.0011038	9.13e-11	--	0.9751	-0.00779392	0.265024	0.00902842	0.283644	-0.01155	1.53e-09	-0.0103762	0.0017854	6.18e-09	-+-	0.05366	-0.0080377	0.0009365	9.285e-18	--	0.1239	-0.00352944	0.000244	-
cg01176028	21	43653234	+	Shore	Body	ABCG1	ATP-binding cassette, sub-family C (CFTR/MRP), member 1	4		0.00673496	5.27e-07	0.00777769	0.00289875	0.0069526	0.0011891	5e-09	++	0.7216	0.0144534	0.0132158	0.0106798	0.0970376	0.01088	3.79e-06	0.0113069	0.0020561	3.82e-08	+++	0.8453	0.0080432	0.0010299	5.745e-15	++	0.06666	0.0126452	2.5e-05	+
cg19390658	7	30636176	+	Shore	Body	GARS	glycyl-tRNA synthetase	4		-0.0229424	2.97e-12	-0.0168279	0.000409525	-0.0209768	0.0026851	5.61e-15	--	0.2875	-0.035077	0.000107207	-0.0474623	0.000149701	-0.009227	0.0004102	-0.0126528	0.0024496	2.4e-07	---	0.0003523	-0.0164278	0.0018112	1.187e-19	--	0.02209	-0.00457992	0.129	-
cg14476101	1	120255992	-	Shore	Body	PHGDH	phosphoglycerate dehydrogenase	3a		-0.0243131	1.26e-12	-0.0156798	0.00138902	-0.0215042	0.0027886	1.25e-14	--	0.1469	-0.0265867	0.000719218	-0.0240265	0.00712263	-0.009931	0.0002853	-0.0126963	0.0024725	2.82e-07	---	0.05435	-0.0165689	0.0018504	3.426e-19	--	0.0182	0.00484437	0.00258	+
cg08129017	17	17728660	-	Shore	Body	SREBF1	sterol regulatory element binding transcription factor 1	5	TRUE	0.00859765	6.24e-06	0.0129865	4.58e-05	0.0097553	0.0016269	2.02e-09	++	0.2345	0.0256774	2.08e-05	0.0190339	0.014071	0.008166	0.001586	0.0116162	0.0022626	2.84e-07	+++	0.01607	0.0103942	0.0013225	3.864e-15	++	0.5056	0.0169534	3.44e-19	+
cg19693031	1	145441552	-	--	3UTR	TXNIP	thioredoxin interacting protein	4		-0.0164586	5.47e-10	-0.0200182	4.19e-06	-0.0174243	0.0022491	9.4e-15	--	0.4816	-0.011002	0.0425553	-0.010324	0.128833	-0.01101	4.25e-05	-0.0109322	0.0022625	1.35e-06	---	0.9955	-0.0141941	0.0015954	5.742e-19	--	0.04203	0.00270982	0.359	+
cg06690548	4	139162808	-	--	Body	SLC7A11	solute carrier family 7 (anionic amino acid transporter light chain, xc- system), member 11	4		-0.0265949	6.58e-15	-0.017066	6.11e-07	-0.0218554	0.0023943	6.98e-20	--	0.0466	-0.0180875	0.00473325	-0.0169341	0.016598	-0.006306	0.0004142	-0.0077073	0.0016656	3.7e-06	---	0.08228	-0.0123339	0.0013665	1.782e-19	--	1.184e-06	-0.00330061	0.256	-
cg21429551	7	30635762	-	Shore	Body	GARS	glycyl-tRNA synthetase	2b		-0.0298413	9.68e-16	-0.017562	0.00822773	-0.0269532	0.0032135	4.97e-17	--	0.1051	-0.0380067	0.000771462	-0.0339387	0.0185218	-0.01014	0.000561	-0.012744	0.0027803	4.57e-06	---	0.01796	-0.0188332	0.0021016	3.206e-19	--	0.0008222	-0.0062809	0.00514	-
cg08857797	17	40927699	+	--	Body	VPS25	vacuolar protein sorting 25 homolog (S. cerevisiae)	4		0.0113005	2.3e-08	0.00511879	0.114069	0.0095774	0.0017081	2.06e-08	++	0.1047	0.0169057	0.00553735	0.0167928	0.0524431	0.006564	0.001019	0.0079943	0.0018486	1.53e-05	+++	0.1561	0.0088488	0.0012553	1.8e-12	++	0.5289	-0.0124043	1.57e-08	-
cg03068497	7	30635838	-	Shore	Body	GARS	glycyl-tRNA synthetase	4		-0.0274107	6.85e-12	-0.018348	0.00734281	-0.0251253	0.0034268	2.27e-13	--	0.2508	-0.0412662	0.00168732	-0.0525996	0.000635861	-0.009477	0.002095	-0.0126797	0.0029345	1.55e-05	---	0.001715	-0.0179414	0.0022298	8.542e-16	--	0.005813	-0.00295144	0.226	-
cg27243685	21	43642366	+	Shelf	5UTR/Body	ABCG1	ATP-binding cassette, sub-family C (CFTR/MRP), member 1	5	TRUE	0.012955	3.84e-20	0.010502	1.1e-06	0.0122234	0.0011635	8.12e-26	++	0.3348	0.018216	2.15e-07	0.0136857	0.00561934	0.002365	0.04623	0.0045077	0.0010929	3.72e-05	+++	1.33e-05	0.0081344	0.0007955	1.517e-24	++	1.304e-06	0.0130536	7.84e-09	+
cg02711608	19	47287964	-	Shelf	5UTR/Body	SLC1A5	solute carrier family 1 (neutral amino acid transporter), member 5	4		-0.0083145	1.38e-07	-0.00833614	0.000472468	-0.0083211	0.0013102	2.14e-10	--	0.9939	-0.011906	0.0115551	-0.00593032	0.296358	-0.004004	0.00169	-0.0046062	0.0011999	0.0001237	---	0.2599	-0.0063005	0.0008848	1.074e-12	--	0.03657	NA	NA	NA
cg16246545	1	120255941	+	Shore	Body	PHGDH	phosphoglycerate dehydrogenase	2a		-0.0143162	7.26e-08	-0.00893044	0.0213352	-0.0126024	0.0021842	7.94e-09	--	0.2507	-0.0168181	0.00832171	-0.0179914	0.0259384	-0.005113	0.03298	-0.0073938	0.0021577	0.0006111	---	0.08845	-0.0099701	0.0015335	7.96e-11	--	0.08963	0.000970749	0.553	+
cg00948664	3	48935316	+	Shore	Body	SLC25A20	solute carrier family 25 (carnitine/acylcarnitine translocase), member 20	4		-0.0101864	1.26e-07	-0.00759644	0.0568125	-0.0096982	0.0017278	1.99e-08	--	0.5577	-0.0138295	0.0712954	-0.0209405	0.0225582	-0.004534	0.06025	-0.0063002	0.0022291	0.004709	---	0.1304	-0.008422	0.0013667	7.169e-10	--	0.2282	-0.0105371	9.29e-05	-
cg22304262	19	47287778	-	Shelf	5UTR/Body	SLC1A5	solute carrier family 1 (neutral amino acid transporter), member 5	4		-0.0141265	6.32e-10	-0.00827903	0.0158416	-0.0123385	0.0018912	6.84e-11	--	0.1543	-0.013555	0.012252	-0.0125135	0.0279441	-0.002479	0.218	-0.0046966	0.0017879	0.008618	---	0.05448	-0.0083063	0.0012988	1.603e-10	--	0.003305	0.0184094	2.35e-10	+
cg03717755	6	16136539	+	--	Body	MYLIP	myosin regulatory light chain interacting protein	4	TRUE	0.0118368	6.77e-09	0.0110816	0.00512431	0.0116786	0.0018049	9.78e-11	++	0.8648	NA	NA	NA	NA	0.005692	0.01276	0.005692	0.002282	0.01262	??+	1	0.0093833	0.0014133	3.148e-11	++	0.03938	-0.000950341	0.652	-
cg09213175	16	87802541	-	Shelf	--	intergenic		4		0.0096446	3.89e-09	0.002089	0.402607	0.007389	0.0013634	5.98e-08	++	0.01121	0.00352259	0.343417	0.0147557	0.0106931	0.002243	0.1311	0.0030903	0.0013401	0.02111	+++	0.1074	0.0052085	0.0009546	4.858e-08	++	0.02432	0.012979	8.66e-09	+
cg16618104	12	104853100	+	Shore	Body	CHST11	carbohydrate (chondroitin 4) sulfotransferase 11	4		-0.0049187	0.0001677	-0.00967029	3.11e-05	-0.0060723	0.0011344	8.67e-08	--	0.07252	-0.00623543	0.215031	0.00132013	0.805936	-0.003859	0.09396	-0.0035341	0.0019498	0.0699	-+-	0.5693	-0.0054324	0.0009777	2.753e-08	--	0.2605	NA	NA	NA
cg20544516	17	17717183	-	Shore, Shelf	Body; ncRNA	SREBF1; MIR33B	sterol regulatory element binding transcription factor 1; microRNA 33b	5		0.00682606	2.3e-07	0.00683723	0.00813241	0.0068284	0.0011685	5.1e-09	++	0.9969	0.00217757	0.585508	0.0038696	0.382575	0.002041	0.1977	0.0022398	0.0013963	0.1087	+++	0.927	0.0049365	0.0008968	3.698e-08	++	0.01174	0.018165	2.08e-21	+
cg17501210	6	166970252	-	--	Body	RPS6KA2	ribosomal protein S6 kinase, 90kDa, polypeptide 2	4		-0.0131796	1.89e-07	-0.00860915	0.0408572	-0.0119734	0.0021599	2.97e-08	--	0.351	-0.00661348	0.194073	-0.00191679	0.763163	-0.002002	0.2801	-0.0024984	0.0016784	0.1366	---	0.6925	-0.0060642	0.0013253	4.747e-06	--	0.0005351	0.000326279	0.829	+
cg17901584	1	55353706	+	Shore	TSS1500	DHCR24	24-dehydrocholesterol reductase	4		-0.019808	1.76e-17	-0.0152347	5.81e-05	-0.0185676	0.0019627	3.07e-21	--	0.3002	-0.00664069	0.319448	-0.0134577	0.126886	-0.001002	0.6575	-0.0022471	0.0020787	0.2797	---	0.3066	-0.0108879	0.001426	2.258e-14	--	1.108e-08	0.00589948	0.00294	+
cg06178669	11	63334608	-	--	--	intergenic		4	TRUE	-0.0120127	5.9e-07	-0.00885974	0.0381707	-0.0112575	0.0020882	7.01e-08	--	0.5193	-0.00697604	0.497217	-0.00978674	0.440407	0.00141	0.4076	0.0009968	0.0016636	0.5491	--+	0.5	-0.003757	0.0013016	0.003896	-+	4.467e-06	NA	NA	NA

## Sheet: Suppl. Table 6
Supplementary Table 6: CpG sites associated with BMI-adjusted TC in discovery (P<1.08E-07). Sites replicating at Bonferroni-corrected alpha threshold 0.05 are highlighted in bold.
										FHS		PIVUS		Discovery: FHS + PIVUS					LBC1936		LBC1921		GOLDN		Replication: LBC+GOLDN					Combined - Fixed effect meta-analysis					MuTHER SAT
ProbeID	CHR	Position	Strand	CGI_info	GeneProperty	Gene	Description	RegulomeDB	Enhancer	BETA	P	BETA	P	BETA	SE	P	Direction	HetPVal	BETA	P	BETA	P	BETA	P	BETA	SE	P	Direction	HetPVal	BETA	SE	P	Direction	HetPVal	BETA	P	Direction
cg07839457	16	57023022	-	Shore	TSS1500	NLRC5	NLR family, CARD domain containing 5	5	TRUE	0.00027794	5.38e-06	0.000258612	0.00602404	0.0002722	5.1e-05	9.62e-08	++	0.8626	0.000540052	0.000880747	0.000540052	0.000880747	0.0001593	0.003419	0.0002234	4.92e-05	5.54e-06	+++	0.008456	0.0002469	3.54e-05	3.092e-12	++	0.491	NA	NA	NA
cg00285394	8	126011954	+	Shore	Body	SQLE	squalene epoxidase	4		0.00023024	1.18e-07	0.000187419	0.00106891	0.0002146	3.45e-05	4.83e-10	++	0.55	0.000112043	0.245104	0.000112043	0.245104	0.0001791	0.0001422	0.0001554	3.88e-05	6.08e-05	+++	0.7405	0.0001885	2.58e-05	2.675e-13	++	0.2542	NA	NA	NA
cg09978077	22	42229983	+	CGI, Shore	Body	SREBF2	sterol regulatory element binding transcription factor 2	4		7.25e-05	6.16e-08	3.98e-05	0.00376252	5.66e-05	9.5e-06	3.03e-09	++	0.08726	2.46e-05	0.512643	2.46e-05	0.512643	5.55e-05	0.0004713	4.66e-05	1.37e-05	0.0006517	+++	0.6292	5.34e-05	7.8e-06	8.245e-12	++	0.5486	0.0012621	0.00477939	+
cg23759710	2	42990957	-	--	FirstExon	OXER1	oxoeicosanoid (OXE) receptor 1	5		-7.59e-05	1.27e-05	-8.89e-05	7.54e-05	-8.08e-05	1.37e-05	3.6e-09	--	0.6472	-0.000175763	0.000354349	-0.000175763	0.000354349	4.5e-07	0.9877	-7.5e-05	2.23e-05	0.0007747	---	0.0006101	-7.92e-05	1.17e-05	1.155e-11	--	0.8246	0.000174739	0.838871	+
cg09737197	11	68607675	-	Shore, Shelf	5UTR	CPT1A	carnitine palmitoyltransferase 1A (liver)	4		-0.0001031	2.39e-09	-4.59e-05	0.272955	-9.48e-05	1.59e-05	2.36e-09	--	0.2054	1.22e-05	0.891623	1.22e-05	0.891623	-0.000109	0.0005362	-8.13e-05	2.82e-05	0.00397	++-	0.2534	-9.15e-05	1.39e-05	3.855e-11	--	0.6767	-0.000238048	0.662787	-
cg21924447	2	138427803	+	--	Body	THSD7B	thrombospondin, type I, domain containing 7B	No Data		0.00015121	5.23e-06	0.000122697	0.00569549	0.000141	2.65e-05	1.03e-07	++	0.6059	0.000309108	0.0056414	0.000309108	0.0056414	3.14e-05	0.2779	6.97e-05	2.73e-05	0.01055	+++	0.00498	0.0001064	1.9e-05	2.192e-08	++	0.06093	-0.00117039	0.398851	-
cg21645268	8	11663584	-	Shelf	Body	FDFT1	Farnesyl-Diphosphate Farnesyltransferase 1	4		8.73e-05	3.15e-05	0.000101891	2.14e-05	9.36e-05	1.57e-05	2.52e-09	++	0.644	0.000175754	0.016428	0.000175754	0.016428	3.11e-05	0.3193	6.75e-05	2.68e-05	0.01169	+++	0.04858	8.69e-05	1.35e-05	1.388e-10	++	0.4007	0.00205679	0.150133	+
cg25738279	1	68027617	+	--	--	intergenic		4		8.04e-05	2.57e-05	0.000107812	8.46e-05	8.94e-05	1.56e-05	1.04e-08	++	0.4099	8.6e-05	0.150557	8.6e-05	0.150557	2.35e-05	0.1055	3.35e-05	1.38e-05	0.01501	+++	0.4207	5.8e-05	1.03e-05	1.963e-08	++	0.007277	0.00231709	0.0147434	+
cg13010621	6	92344723	+	--	--	intergenic		5	TRUE	8.76e-05	1.11e-05	7.7e-05	0.00304025	8.37e-05	1.57e-05	1.08e-07	++	0.7432	7.26e-05	0.246697	7.26e-05	0.246697	4.08e-05	0.07228	4.91e-05	2.02e-05	0.01535	+++	0.8365	7.07e-05	1.24e-05	1.191e-08	++	0.1762	NA	NA	NA
cg06621027	2	80179759	-	--	Body	CTNNA2	catenin (cadherin-associated protein), alpha 2	5	TRUE	0.00011943	0.00014523	0.000202474	4.22e-06	0.0001478	2.54e-05	6.32e-09	++	0.1217	0.000172939	0.0930841	0.000172939	0.0930841	4.15e-05	0.1986	6.64e-05	2.96e-05	0.02498	+++	0.2745	0.0001133	1.93e-05	4.184e-09	++	0.03689	-0.00122286	0.410626	-
cg22446998	5	155701819	-	--	--	intergenic		No Data	TRUE	0.00014953	6.17e-06	0.00012911	0.00130213	0.0001413	2.54e-05	2.78e-08	++	0.6935	6.85e-05	0.448891	6.85e-05	0.448891	4.78e-05	0.0944	5.26e-05	2.62e-05	0.04446	+++	0.9637	9.83e-05	1.82e-05	6.984e-08	++	0.01507	0.00296731	0.0428112	+
cg03188976	7	134443864	-	--	--	intergenic		5	TRUE	0.0001089	8.65e-05	0.000168956	1.76e-06	0.0001319	2.17e-05	1.24e-09	++	0.1787	0.000107459	0.161203	0.000107459	0.161203	3.15e-05	0.3	5.32e-05	2.66e-05	0.04523	+++	0.5156	0.0001005	1.68e-05	2.313e-09	++	0.02187	-0.000868233	0.443081	-
cg09802018	11	46357562	-	Shelf	Body	DGKZ	diacylglycerol kinase, zeta	5		-8.41e-05	2.89e-05	-8.19e-05	0.000610265	-8.32e-05	1.53e-05	5.79e-08	--	0.942	-0.000119467	0.0113072	-0.000119467	0.0113072	2.48e-05	0.4197	-4.43e-05	2.26e-05	0.05021	--+	0.008136	-7.1e-05	1.27e-05	2.12e-08	--	0.1541	0.00126486	0.170153	+
cg13636014	9	84004731	+	--	--	intergenic		4	TRUE	0.00012425	9.2e-06	0.000112049	0.00149564	0.0001195	2.18e-05	4.48e-08	++	0.7856	0.000131998	0.0430824	0.000131998	0.0430824	8.36e-06	0.7821	4.75e-05	2.53e-05	0.06061	+++	0.08826	8.88e-05	1.65e-05	7.522e-08	++	0.03109	NA	NA	NA
cg05337441	2	21266568	+	Shore	Body	APOB	apolipoprotein B	4		0.00027989	2.82e-07	0.000256558	0.00355725	0.0002734	4.61e-05	3.1e-09	++	0.821	0.000109562	0.452422	0.000109562	0.452422	6.07e-05	0.1395	7.14e-05	3.83e-05	0.06241	+++	0.9232	0.0001539	2.95e-05	1.753e-07	++	0.0007507	0.000332366	0.796194	+
cg00252813	12	6642229	+	Shore	TSS1500	GAPDH	glyceraldehyde-3-phosphate dehydrogenase	4	TRUE	7.74e-05	1.67e-05	8.42e-05	0.000807247	7.97e-05	1.46e-05	4.5e-08	++	0.824	5.73e-05	0.314694	5.73e-05	0.314694	3.64e-05	0.1287	3.83e-05	2.07e-05	0.0634	+++	0.86	6.59e-05	1.19e-05	3.251e-08	++	0.1022	-0.000325598	0.638057	-
cg01955153	16	50769852	-	--	--	intergenic		2a		6.6e-05	6.48e-05	7.25e-05	0.000427195	6.86e-05	1.28e-05	9.09e-08	++	0.8036	6.8e-05	0.193098	6.8e-05	0.193098	2.23e-05	0.3011	3.18e-05	1.87e-05	0.08851	+++	0.5233	5.69e-05	1.06e-05	7.322e-08	++	0.1044	-0.00112086	0.344658	-
cg10001987	17	7381769	+	Shore	5UTR	ZBTB4	zinc finger and BTB domain containing 4	4		-0.0002069	2.49e-06	-0.000219492	0.00263106	-0.0002103	3.75e-05	2.02e-08	--	0.8819	-1.11e-05	0.916323	-1.11e-05	0.916323	-9.48e-05	0.0659	-7.14e-05	4.25e-05	0.0931	---	0.6141	-0.0001495	2.81e-05	1.057e-07	--	0.01426	-0.00455798	0.0354914	-
cg05897122	4	53112707	+	--	--	intergenic		4	TRUE	0.00013777	4.59e-05	0.000179298	0.000165364	0.0001517	2.75e-05	3.31e-08	++	0.4751	-2.11e-05	0.826592	-2.11e-05	0.826592	5.32e-05	0.06675	4.41e-05	2.68e-05	0.09961	--+	0.582	9.65e-05	1.92e-05	4.943e-07	++	0.005076	NA	NA	NA
cg15705971	11	92110262	+	--	Body	FAT3	FAT atypical cadherin 3	No Data	TRUE	0.00012179	1.24e-05	0.000142366	0.000240833	0.0001288	2.25e-05	1.09e-08	++	0.665	0.000219405	0.0119295	0.000219405	0.0119295	-1.29e-05	0.6505	3.54e-05	2.59e-05	0.1713	++-	0.004193	8.86e-05	1.7e-05	1.81e-07	++	0.006482	0.00177974	0.0919397	+
cg10092517	14	104682880	+	--	--	intergenic		5		-0.0001728	1.15e-06	-0.00011925	0.0199757	-0.0001554	2.91e-05	9.03e-08	--	0.3888	8.39e-05	0.257223	8.39e-05	0.257223	1.75e-05	0.5967	3.51e-05	2.8e-05	0.211	+++	0.5417	-5.65e-05	2.02e-05	0.005121	-+	2.39e-06	-0.00160944	0.131636	-
cg16466652	19	6271960	+	CGI, Shore	Body	MLLT1	myeloid/lymphoid or mixed-lineage leukemia (trithorax homolog, Drosophila); translocated to, 1	4	TRUE	-7.09e-05	0.00067522	-0.000148293	2.84e-07	-9.77e-05	1.68e-05	6.59e-09	--	0.02882	-4.39e-06	0.925796	-4.39e-06	0.925796	-4.09e-05	0.1364	-2.47e-05	2.12e-05	0.2455	---	0.7319	-6.95e-05	1.32e-05	1.281e-07	--	0.00696	0.00310542	0.00872705	+
cg24309555	2	21266956	-	CGI, Shore	TSS200	APOB	apolipoprotein B	4	TRUE	0.00024009	5.37e-06	0.000198304	0.00543046	0.0002253	4.23e-05	9.86e-08	++	0.6367	-6.27e-06	0.954166	-6.27e-06	0.954166	6.72e-05	0.1657	4.74e-05	4.12e-05	0.2494	--+	0.7122	0.000134	2.95e-05	5.614e-06	++	0.002589	-0.00073015	0.596291	-
cg22023664	19	2619608	+	Shelf	5UTR	GNG7	guanine nucleotide binding protein (G protein), gamma 7	4		-0.0001083	3.71e-07	-7.11e-05	0.00475338	-9.28e-05	1.62e-05	1e-08	--	0.2576	-0.000102049	0.116462	-0.000102049	0.116462	-1.49e-06	0.9564	-2.53e-05	2.34e-05	0.2806	--+	0.1498	-7.09e-05	1.33e-05	1.008e-07	--	0.01771	-0.00313668	0.0144909	-
cg21550580	3	65755382	+	--	Body	MAGI1	membrane associated guanylate kinase, WW and PDZ domain containing 1	6	TRUE	0.00012338	5.77e-05	0.000135118	0.000296514	0.0001281	2.36e-05	5.71e-08	++	0.8072	0.000182226	0.0293665	0.000182226	0.0293665	-2.38e-05	0.4131	1.96e-05	2.61e-05	0.4521	++-	0.00866	7.93e-05	1.75e-05	5.904e-06	++	0.002046	NA	NA	NA
cg06181697	3	50294603	+	Shelf	Body	GNAI2	guanine nucleotide binding protein (G protein), alpha inhibiting activity polypeptide 2	2a		0.00010661	0.00012684	0.000152935	0.000144414	0.0001216	2.28e-05	9.52e-08	++	0.3414	8.33e-05	0.228445	8.33e-05	0.228445	-6.52e-06	0.828	1.9e-05	2.57e-05	0.4592	++-	0.3013	7.64e-05	1.71e-05	7.456e-06	++	0.002823	-0.0011722	0.279026	-
cg22878054	11	99397252	-	--	5UTR	CNTN5	catenin (cadherin-associated protein), alpha 2	No Data	TRUE	0.00010984	0.00054663	0.000169214	1.4e-05	0.0001337	2.45e-05	5.03e-08	++	0.2354	7.97e-05	0.386271	7.97e-05	0.386271	1.13e-06	0.9692	1.82e-05	2.68e-05	0.4983	+++	0.5821	8.11e-05	1.81e-05	7.259e-06	++	0.001468	0.00155652	0.218484	+
cg14406814	9	10232876	-	--	5UTR	PTPRD	protein tyrosine phosphatase, receptor type, D	6	TRUE	0.00013337	4.34e-06	9.52e-05	0.00392637	0.0001167	2.17e-05	7.69e-08	++	0.3835	-2.44e-05	0.739544	-2.44e-05	0.739544	2.65e-05	0.3581	1.57e-05	2.53e-05	0.5366	--+	0.6762	7.39e-05	1.65e-05	7.255e-06	++	0.002444	0.000708348	0.626539	+
cg26874872	16	26156362	-	--	--	intergenic		No Data	TRUE	0.00014493	2.07e-05	0.000168441	0.000304835	0.0001531	2.74e-05	2.31e-08	++	0.6828	0.00016421	0.0817082	0.00016421	0.0817082	-1.9e-05	0.5614	1.81e-05	2.95e-05	0.5389	++-	0.04944	9.06e-05	2.01e-05	6.434e-06	++	0.0007992	-0.000362696	0.800536	-
cg01575601	11	130398900	-	--	--	intergenic		5	TRUE	0.00014815	1.32e-06	0.000105989	0.00399171	0.0001309	2.35e-05	2.38e-08	++	0.3768	7.4e-05	0.29595	7.4e-05	0.29595	-4.77e-05	0.1459	-1.3e-05	2.75e-05	0.6357	++-	0.1138	7.02e-05	1.79e-05	8.582e-05	+-	6.947e-05	NA	NA	NA
cg06780861	14	83683592	+	--	--	intergenic		No Data	TRUE	0.00010464	3.68e-05	0.000183948	1.33e-06	0.0001292	2.1e-05	7.67e-10	++	0.08082	-7.81e-05	0.216693	-7.81e-05	0.216693	4.27e-05	0.119	1.11e-05	2.34e-05	0.6365	--+	0.06332	7.65e-05	1.56e-05	9.796e-07	++	0.0001725	0.00101459	0.354104	+
cg15878619	6	30687373	-	Shore	TSS1500	TUBB	tubulin, beta class I	4		6.97e-05	1.45e-07	5.29e-05	0.0178554	6.53e-05	1.13e-05	8.45e-09	++	0.5175	-1.57e-06	0.971937	-1.57e-06	0.971937	-3.44e-06	0.843	-5.2e-06	1.53e-05	0.7322	---	0.9913	4.04e-05	9.1e-06	8.728e-06	+-	0.0002101	0.000599363	0.225366	+
cg15380836	17	1553341	-	Shore	5UTR	RILP	Rab interacting lysosomal protein	4		6.63e-05	1.18e-06	4.69e-05	0.00884104	5.92e-05	1.08e-05	4.41e-08	++	0.3884	-9.65e-06	0.835121	-9.65e-06	0.835121	6.46e-06	0.7073	4.6e-06	1.53e-05	0.7633	--+	0.886	4.1e-05	8.8e-06	3.294e-06	++	0.003552	0.00015962	0.705659	+
cg23475018	3	124277638	+	--	Body	KALRN	kalirin, RhoGEF kinase	5	TRUE	0.00011726	1.99e-06	9.67e-05	0.00453789	0.0001102	1.99e-05	3.06e-08	++	0.6244	8.43e-05	0.214464	8.43e-05	0.214464	-1.92e-05	0.5001	6.1e-06	2.46e-05	0.8037	++-	0.1642	6.9e-05	1.55e-05	8.146e-06	++	0.001002	NA	NA	NA
cg18192491	6	114384871	+	--	TSS1500	HS3ST5	heparan sulfate (glucosamine) 3-O-sulfotransferase 5	5		0.00014831	1.48e-06	0.000132568	0.000842711	0.0001424	2.42e-05	4.26e-09	++	0.7532	1.88e-06	0.980472	1.88e-06	0.980472	-3e-06	0.9103	-2.4e-06	2.4e-05	0.92	++-	0.9961	6.94e-05	1.7e-05	4.651e-05	+-	2.152e-05	0.00145656	0.186613	+
cg03308494	12	58013267	+	CGI, Shore	TSS1500	SLC26A10	solute carrier family 26, member 10	4		9.67e-05	8.74e-06	0.000104194	0.00261447	9.88e-05	1.83e-05	7.18e-08	++	0.8542	-9.95e-05	0.180104	-9.95e-05	0.180104	1.87e-05	0.4188	2e-07	2.13e-05	0.9929	--+	0.1141	5.69e-05	1.39e-05	4.11e-05	++	0.0004461	-0.000696811	0.609247	-

## Sheet: Suppl. Table 7
Supplementary Table 7: CpG sites associated with BMI-adjusted LDL-C in discovery (P<1.08E-07). Sites replicating at Bonferroni-corrected alpha threshold 0.05 are highlighted in bold.
										FHS		PIVUS		Discovery: FHS + PIVUS					LBC1936		GOLDN		Replication: LBC+GOLDN					Combined - Fixed effect meta-analysis					MuTHER SAT
ProbeID	CHR	Position	Strand	CGI_info	GeneProperty	Gene	Description	Regulome DB	Enhancer	BETA	P	BETA	P	BETA	SE	P	Direction	HetPVal	BETA	P	BETA	P	BETA	SE	P	Direction	HetPVal	BETA	SE	P	Direction	HetPVal	BETA	P	Direction
cg00285394	8	126011954	+	Shore	Body	SQLE	squalene epoxidase	4		0.00026067	1.28e-07	0.000187168	0.00398239	0.0002339	3.91e-05	2.32e-09	++	0.3661	0.000238975	0.00324383	0.0001804	0.00107	0.0001965	4.59e-05	1.82e-05	++	0.5229	0.0002182	2.98e-05	2.302e-13	++	0.5351	NA	NA	NA
cg05337441	2	21266568	+	Shore	Body	APOB	apolipoprotein B	4		0.0002796	6.56e-06	0.000291206	0.00346903	0.0002828	5.25e-05	6.97e-08	++	0.9209	9.01e-05	0.424592	0.0001092	0.02314	0.0001144	4.46e-05	0.01035	++	0.8142	0.000185	3.4e-05	5.257e-08	++	0.0145	0.00147975	0.276481	+
cg20525527	17	17056629	-	--	Body	MPRIP	myosin phosphatase Rho interacting protein	5	TRUE	-0.0001234	5.44e-06	-9.84e-05	0.00508077	-0.000114	2.14e-05	9.65e-08	--	0.5712	-5.87e-07	0.991307	-9.67e-05	0.01031	-6.34e-05	3.11e-05	0.0415	--	0.153	-9.77e-05	1.76e-05	2.954e-08	--	0.1801	-0.000633916	0.508958	-
cg23279503	8	35649016	-	--	3UTR	UNC5D	unc-5 homolog D (C. elegans)	6		0.00018074	2.61e-05	0.000201684	0.00057657	0.0001881	3.45e-05	5.15e-08	++	0.7723	NA	NA	7.37e-05	0.08618	8.29e-05	4.34e-05	0.05626	?+	1	0.0001474	2.7e-05	4.854e-08	++	0.05776	-0.00287298	0.121258	-
cg10001987	17	7381769	+	Shore	5UTR	ZBTB4	zinc finger and BTB domain containing 4	4		-0.0002436	1.16e-06	-0.000197116	0.0171898	-0.0002312	4.27e-05	6.15e-08	--	0.6298	-4.71e-05	0.587163	-9.46e-05	0.1189	-8.61e-05	5.01e-05	0.0856	--	0.5822	-0.0001701	3.25e-05	1.644e-07	--	0.02751	-0.0029795	0.193389	-
cg16736826	1	41951512	+	--	TSS1500	EDN2	endothelin 2	4	TRUE	8.69e-05	0.00020859	0.000116832	4.63e-05	9.9e-05	1.81e-05	4.22e-08	++	0.4164	6.62e-05	0.0994524	2.53e-05	0.2783	3.48e-05	2.04e-05	0.08808	++	0.3627	7.07e-05	1.35e-05	1.756e-07	++	0.01857	0.00250139	0.0643073	+
cg04999435	11	63230511	-	--	3UTR; ncRNA; ncRNA	HRASLS5; MIR3680-1; MIR3680-2	HRAS-like suppressor family, member 5; microRNA 3680-1; microRNA 3680-2	No Data		0.00012719	4.3e-05	0.00014888	0.000147055	0.0001356	2.43e-05	2.34e-08	++	0.6635	5.45e-05	0.476996	5.9e-05	0.1068	5.45e-05	3.33e-05	0.102	++	0.9994	0.0001074	1.96e-05	4.439e-08	++	0.04915	NA	NA	NA
cg18858517	20	57979326	-	Shore	--	intergenic		2b	TRUE	-0.0001655	6.63e-05	-0.000185259	0.000425359	-0.0001731	3.24e-05	9.48e-08	--	0.7669	-1.07e-05	0.816789	-5.4e-05	0.0878	-3.99e-05	2.63e-05	0.1291	--	0.4397	-9.28e-05	2.04e-05	5.494e-06	--	0.001413	0.000316203	1	+
cg06785060	1	42180981	-	--	5UTR	HIVEP3	human immunodeficiency virus type I enhancer binding protein 3	4	TRUE	-6.76e-05	2.47e-05	-6.32e-05	0.000923572	-6.58e-05	1.22e-05	7.35e-08	--	0.8574	-3.27e-06	0.908512	-2.52e-05	0.2087	-2.01e-05	1.65e-05	0.2231	--	0.4671	-4.96e-05	9.8e-06	4.171e-07	--	0.02594	-0.000641757	0.305581	-
cg11001536	5	153489773	+	--	--	intergenic		5	TRUE	0.00020024	1.52e-06	0.00013214	0.0130562	0.0001743	3.26e-05	9.22e-08	++	0.311	0.000143585	0.074561	2.21e-05	0.6361	4.32e-05	4.07e-05	0.2885	++	0.1473	0.0001231	2.54e-05	1.321e-06	++	0.01193	-0.00079199	0.467377	-
cg06621027	2	80179759	-	--	Body	CTNNA2	catenin (cadherin-associated protein), alpha 2	5	TRUE	0.00015353	1.74e-05	0.000207985	3.15e-05	0.0001721	2.89e-05	2.64e-09	++	0.3719	-4.31e-05	0.658022	4.32e-05	0.2551	3.74e-05	3.57e-05	0.2954	-+	0.3735	0.0001188	2.25e-05	1.239e-07	++	0.003361	-0.000505264	0.748085	-
cg26105227	11	17495097	-	Shelf	Body	ABCC8	ATP-binding cassette, sub-family C (CFTR/MRP), member 8	4		0.00016146	5.89e-05	0.000209232	0.000111219	0.0001785	3.21e-05	2.79e-08	++	0.4764	3.47e-05	0.645582	3.76e-05	0.2371	3.09e-05	2.96e-05	0.2971	++	0.9559	9.87e-05	2.18e-05	5.704e-06	++	0.000724	NA	NA	NA
cg24378227	6	1396771	+	Shelf	--	intergenic		2b		0.00020277	6.75e-08	0.000186902	0.000745193	0.0001978	3.09e-05	1.61e-10	++	0.8116	6.66e-06	0.928327	5.37e-05	0.1413	3.38e-05	3.3e-05	0.3055	++	0.682	0.0001212	2.26e-05	7.757e-08	++	0.000286	0.000965744	0.443089	+
cg05897122	4	53112707	+	--	--	intergenic		4	TRUE	0.00015371	6.69e-05	0.000224828	3.01e-05	0.0001779	3.12e-05	1.23e-08	++	0.2808	-6.12e-05	0.478704	4.28e-05	0.2111	3.28e-05	3.22e-05	0.3071	-+	0.2402	0.0001076	2.24e-05	1.557e-06	++	0.001211	NA	NA	NA
cg15705971	11	92110262	+	--	Body	FAT3	FAT atypical cadherin 3	No Data	TRUE	0.00015879	5.36e-07	0.00013567	0.0020842	0.0001509	2.56e-05	3.71e-09	++	0.6683	3.93e-05	0.562014	1.32e-05	0.6954	3.09e-05	3.03e-05	0.3086	++	0.8897	0.0001009	1.96e-05	2.459e-07	++	0.002485	0.0011548	0.420264	+
cg14643264	9	27408242	-	--	Body	MOB3B	MOB kinase activator 3B	4		0.00014703	7.25e-07	9.33e-05	0.0268408	0.0001292	2.42e-05	8.86e-08	++	0.2951	-3.12e-05	0.653847	4.99e-05	0.2362	3.19e-05	3.64e-05	0.3805	-+	0.2866	9.94e-05	2.02e-05	8.175e-07	++	0.02601	0.0029363	0.216884	+
cg03308494	12	58013267	+	CGI, Shore	TSS1500	SLC26A10	solute carrier family 26, member 10	4		0.00011779	1.89e-06	9.44e-05	0.0166073	0.0001112	2.08e-05	9.72e-08	++	0.6128	2e-05	0.755559	1.51e-05	0.5802	1.77e-05	2.54e-05	0.4853	++	0.9693	7.37e-05	1.61e-05	4.7e-06	++	0.004399	-0.000792424	0.580827	-
cg12810800	2	159788345	-	--	--	intergenic		2b	TRUE	0.00020648	2.13e-07	0.000122515	0.0205317	0.0001761	3.17e-05	2.63e-08	++	0.2026	7.12e-05	0.34537	-8.57e-07	0.9811	1.52e-05	3.3e-05	0.6453	++	0.4086	9.89e-05	2.29e-05	1.523e-05	++	0.0004377	NA	NA	NA
cg19654437	2	202671158	-	--	TSS200/5UTR	CDK15	cyclin-dependent kinase 15	4		0.00010768	0.00013991	0.0001242	0.000193989	0.0001146	2.15e-05	9.19e-08	++	0.7039	-9.98e-06	0.829265	1.51e-05	0.6151	9.6e-06	2.54e-05	0.7054	-+	0.612	7.08e-05	1.64e-05	1.613e-05	++	0.001604	0.000874519	0.606456	+
cg03188976	7	134443864	-	--	--	intergenic		5	TRUE	0.00012093	0.00012754	0.000179955	6.87e-06	0.0001437	2.47e-05	5.82e-09	++	0.2444	-5.67e-05	0.320021	2.06e-06	0.9541	-9.5e-06	3.06e-05	0.7555	-+	0.3262	8.33e-05	1.92e-05	1.477e-05	+-	9.79e-05	-0.00105593	0.376166	-
cg25436634	3	181045270	-	--	--	intergenic		5	TRUE	0.00027341	9.7e-07	0.000233455	0.00243442	0.0002596	4.5e-05	7.79e-09	++	0.6727	0.00017049	0.111817	-1.46e-05	0.7727	1.36e-05	4.61e-05	0.7685	+-	0.1042	0.0001396	3.22e-05	1.463e-05	++	0.0001342	NA	NA
cg21550580	3	65755382	+	--	Body	MAGI1	membrane associated guanylate kinase, WW and PDZ domain containing 1	6	TRUE	0.00013295	0.00014269	0.000166679	8.3e-05	0.0001467	2.68e-05	4.57e-08	++	0.5368	1.32e-05	0.841414	-2.09e-05	0.5415	-8.6e-06	3.07e-05	0.7793	+-	0.7094	7.95e-05	2.02e-05	8.167e-05	+-	0.0001385	NA	NA	NA
cg13359998	1	230241764	+	--	Body	GALNT2	polypeptide N-acetylgalactosaminyltransferase 2	4		0.00010466	2.08e-05	0.000145227	0.000894857	0.0001144	2.14e-05	8.51e-08	++	0.4171	7.26e-05	0.367949	-2.28e-05	0.5302	-7e-06	3.34e-05	0.8335	+-	0.2773	7.91e-05	1.8e-05	1.144e-05	+-	0.00221	-0.000389354	0.747404	-
cg08261450	12	130384734	-	Shelf	Body	TMEM132D	transmembrane protein 132D	5		0.0001521	9.39e-06	0.000171929	0.000348677	0.0001588	2.78e-05	1.13e-08	++	0.7358	-0.000126762	0.107737	8.73e-06	0.8023	-6.4e-06	3.22e-05	0.843	-+	0.09348	8.82e-05	2.1e-05	2.742e-05	+-	0.000103	0.00115413	0.38073	+
cg23759710	2	42990957	-	--	FirstExon	OXER1	oxoeicosanoid (OXE) receptor 1	5		-9.64e-05	1.13e-06	-7.81e-05	0.00220221	-8.95e-05	1.56e-05	9.11e-09	--	0.5676	-1.51e-05	0.712783	6.2e-06	0.8562	-5.1e-06	2.65e-05	0.8471	-+	0.7495	-6.78e-05	1.34e-05	4.613e-07	--	0.006058	-0.000315105	0.726687	-
cg26874872	16	26156362	-	--	--	intergenic		No Data	TRUE	0.00016712	1.66e-05	0.000171751	0.00116521	0.0001687	3.12e-05	6.28e-08	++	0.9435	4.26e-05	0.588589	-9.09e-06	0.8139	3.1e-06	3.51e-05	0.9289	+-	0.5754	9.56e-05	2.33e-05	4.132e-05	++	0.0004215	-0.000101499	0.946446	-
cg10508349	16	68942231	-	--	Body	TANGO6	transport and golgi organization 6 homolog (Drosophila)	5	TRUE	-5.49e-05	0.00025031	-8.29e-05	4.9e-05	-6.47e-05	1.2e-05	7.58e-08	--	0.2664	4.41e-06	0.85924	-7.15e-06	0.736	-1.4e-06	1.63e-05	0.9308	+-	0.7567	-4.25e-05	9.7e-06	1.119e-05	--	0.001764	-0.000556249	0.441481	-
cg20448706	14	32941841	+	--	Body	AKAP6	A kinase (PRKA) anchor protein 6	4	TRUE	0.00019341	5.66e-08	0.000160166	0.000579319	0.0001811	2.81e-05	1.16e-10	++	0.5675	-1.54e-05	0.820416	3.69e-06	0.9114	-1.3e-06	3.01e-05	0.9664	-+	0.8161	9.62e-05	2.05e-05	2.847e-06	+-	9.443e-06	-0.00185712	0.123637	-

## Sheet: Suppl. Table 8
Supplementary Table 8: CpG sites associated with BMI-adjusted HDL-C in discovery (P<1.08E-07). Sites replicating at Bonferroni-corrected alpha threshold 0.05 are highlighted in bold.
										FHS		PIVUS		Discovery: FHS + PIVUS					LBC1936		GOLDN		Replication: LBC+GOLDN					Combined - Fixed effect meta-analysis					MuTHER adipose tissue
ProbeID	CHR	Position	Strand	CGI_info	GeneProperty	Gene	Description	Regulome DB	Enhancer	BETA	P	BETA	P	BETA	SE	P	Direction	HetPVal	BETA	P	BETA	P	BETA	SE	P	Direction	HetPVal	BETA	SE	P	Direction	HetPVal	BETA	P	Direction
cg19273683	1	21656047	+	--	Body	ECE1	endothelin converting enzyme 1	4	TRUE	-0.0002745	4e-06	-0.000332353	0.00104126	-0.0002894	5.11e-05	1.5e-08	--	0.6209	-0.000315173	0.0304284	-0.0002132	0.0151	-0.0002439	7.77e-05	0.001708	--	0.5609	-0.0002757	4.27e-05	1.071e-10	--	0.6247	NA	NA	NA
cg06500161	21	43656587	+	Shore	Body	ABCG1	ATP-binding cassette, sub-family C (CFTR/MRP), member 1	5	TRUE	-0.0003745	4.54e-16	-0.000328982	2.44e-05	-0.0003628	3.93e-05	2.48e-20	--	0.612	-0.000286201	0.0250732	-0.0002872	0.00122	-0.0002185	7.46e-05	0.003413	--	0.5118	-0.0003315	3.48e-05	1.533e-21	--	0.08701	NA	NA	NA
cg27243685	21	43642366	+	Shelf	5UTR/Body	ABCG1	ATP-binding cassette, sub-family C (CFTR/MRP), member 1	5	TRUE	-0.0002252	2.8e-08	-0.000217285	0.000415655	-0.0002228	3.37e-05	3.72e-11	--	0.914	-0.000243481	0.00930953	-0.0001315	0.01991	-0.0001409	4.99e-05	0.004775	--	0.1927	-0.0001971	2.79e-05	1.675e-12	--	0.1738	-0.0112984	0.000472064	-
cg17901584	1	55353706	+	Shore	TSS1500	DHCR24	24-dehydrocholesterol reductase	4		0.00062422	2.54e-21	0.00068969	1.31e-10	0.0006421	5.53e-05	3.23e-31	++	0.5974	0.000408135	0.0197696	0.0003067	0.00412	0.0002615	9.4e-05	0.005418	++	0.3185	0.0005442	4.77e-05	3.383e-30	++	0.0004833	-0.00395324	0.156081	-
cg00567854	1	203273693	+	Shore	ncRNA; TSS1500	LOC730227; BTG2	LOC730227; BTG family, member 2	4		-0.0002595	8.19e-06	-0.000282944	0.000220118	-0.0002681	4.61e-05	6.14e-09	--	0.8064	-0.000291846	0.0188417	-0.0002403	0.03959	-0.000234	8.7e-05	0.00716	--	0.5116	-0.0002606	4.07e-05	1.573e-10	--	0.7291	NA	NA	NA
cg02578470	3	127320670	-	Shelf	Body	MCM2	minichromosome maintenance complex component 2	4		-0.0002374	2.63e-05	-0.000332606	0.000153322	-0.0002654	4.73e-05	2.06e-08	--	0.3596	-0.000373723	0.0339517	-0.0001732	0.07205	-0.0002156	8.76e-05	0.01383	--	0.2992	-0.0002542	4.16e-05	1.018e-09	--	0.6169	0.00804769	0.0154542	+
cg22488164	12	14716910	+	Shelf	Body	PLBD1	phospholipase B domain containing 1	No Data		-0.0002275	7.57e-05	-0.000412276	3.91e-06	-0.0002819	4.81e-05	4.75e-09	--	0.08022	-0.000344011	0.00841432	-0.0001218	0.1775	-0.0001612	7.65e-05	0.03506	--	0.08202	-0.0002477	4.07e-05	1.179e-09	--	0.1816	NA	NA	NA
cg03676485	7	2563816	-	CGI, Shelf	Body	LFNG	LFNG O-fucosylpeptide 3-beta-N-acetylglucosaminyltransferase	4	TRUE	-0.0002385	1.67e-07	-0.000195907	0.0219394	-0.0002291	4e-05	1.06e-08	--	0.6592	-0.000299231	0.0169946	-8.67e-05	0.3579	-0.0001576	7.75e-05	0.04196	--	0.1484	-0.0002141	3.55e-05	1.72e-09	--	0.4123	-0.00715822	0.0576488	-
cg15551881	9	123688715	-	Shelf	5UTR	TRAF1	TNF receptor-associated factor 1	4	TRUE	-0.0003215	8.06e-08	-0.000191847	0.085602	-0.0002927	5.26e-05	2.6e-08	--	0.3051	-0.000311497	0.0957907	-7.27e-05	0.4624	-0.000136	9.08e-05	0.134	--	0.2819	-0.0002533	4.55e-05	2.609e-08	--	0.1354	0.00114126	0.793473	+
cg17485681	10	73565625	+	CGI	Body	CDH23	cadherin-related 23	2b	TRUE	-0.0003172	1.15e-06	-0.000270151	0.0154677	-0.0003053	5.61e-05	5.26e-08	--	0.7151	-0.000284478	0.144322	-0.0001202	0.1751	-0.000103	8.37e-05	0.2187	--	0.3014	-0.0002426	4.66e-05	1.932e-07	--	0.04467	-0.00100902	0.786554	-
cg26804423	7	8201134	-	--	Body	ICA1	islet cell autoantigen 1, 69kDa	4	TRUE	-0.0002066	7.09e-07	-0.00019856	0.00655454	-0.0002046	3.6e-05	1.36e-08	--	0.9235	-0.000183592	0.158699	-9.57e-05	0.1735	-7.69e-05	6.4e-05	0.2292	--	0.3461	-0.0001739	3.14e-05	2.981e-08	--	0.08202	0.00400425	0.0400858	+
cg01944226	17	80188056	+	CGI	5UTR	SLC16A3	solute carrier family 16 (monocarboxylate transporter), member 3	4		-0.0001622	3.15e-05	-0.000243232	0.0001988	-0.0001835	3.34e-05	3.76e-08	--	0.2848	-0.000113522	0.244025	-5.96e-05	0.3436	-5.74e-05	5.46e-05	0.2933	--	0.4858	-0.0001492	2.85e-05	1.648e-07	--	0.04882	0.00767321	0.00315968	+
cg02855207	11	73087016	-	Shore	TSS1500	RELT	RELT tumor necrosis factor receptor	4		-0.000253	4.09e-08	-0.000252445	0.00129705	-0.0002529	3.96e-05	1.63e-10	--	0.9951	1.45e-05	0.888194	-0.0001117	0.1897	-6.55e-05	6.75e-05	0.3321	+-	0.3042	-0.0002049	3.42e-05	1.98e-09	--	0.01664	-0.0113245	2.39e-05	-
cg14352682	6	30614168	-	Shore	TSS1500; Body	C6orf136; ATAT1	chromosome 6 open reading frame 136; alpha tubulin acetyltransferase 1	5		-0.000162	6.54e-06	-0.000187228	0.00438055	-0.0001678	3.14e-05	9.13e-08	--	0.7351	-4.59e-05	0.70165	1.24e-05	0.8675	-5.8e-06	6.52e-05	0.929	-+	0.6896	-0.0001373	2.83e-05	1.214e-06	--	0.02518	-0.00324916	0.0210968	-

## Sheet: Suppl. Table 9
Supplementary Table 9: CpG sites associated with BMI-adjusted TG in discovery (P<1.08E-07). Sites replicating at Bonferroni-corrected alpha threshold 0.05 are highlighted in bold.
										FHS		PIVUS		Discovery: FHS + PIVUS					LBC1936		LBC1921		GOLDN		Replication: LBC+GOLDN					Combined - Fixed effect meta-analysis					MuTHER adipose tissue
ProbeID	CHR	Position	Strand	CGI_info	GeneProperty	Gene	Description	Regulome DB	Enhancer	BETA	P	BETA	P	BETA	SE	P	Direction	HetPVal	BETA	P	BETA	P	BETA	P	BETA	SE	P	Direction	HetPVal	BETA	SE	P	Direction	HetPVal	BETA	P	Direction
cg00574958	11	68607622	-	Shore, Shelf	5UTR	CPT1A	carnitine palmitoyltransferase 1A (liver)	2b		-0.0076732	1.99e-20	-0.0091468	1.78e-06	-0.0079025	0.00075	5.81e-26	--	0.4763	-0.00642088	0.0278314	0.00353501	0.395462	-0.01274	3.205e-20	-0.0104012	0.0011766	9.588e-19	-+-	0.0003169	-0.0086	0.0006	2.421e-42	--	0.07333	7.08e-05	0.900396	+
cg17058475	11	68607737	+	Shore, Shelf	5UTR	CPT1A	carnitine palmitoyltransferase 1A (liver)	4		-0.0089667	1.56e-14	-0.00995033	6.13e-05	-0.0091443	0.0010457	2.24e-18	--	0.7175	-0.00244104	0.677216	-0.00279635	0.707494	-0.01414	1.488e-13	-0.0124776	0.0017461	8.934e-13	---	0.06721	-0.01	0.0009	5.483e-29	--	0.1015	0.000559125	0.366333	+
cg06500161	21	43656587	+	Shore	Body	ABCG1	ATP-binding cassette, sub-family C (CFTR/MRP), member 1	5	TRUE	0.0175232	2.83e-26	0.0149972	6.6e-08	0.0168726	0.0013963	1.29e-33	++	0.4289	0.0123634	0.0144603	0.0268609	5.89e-06	0.008887	3.98e-06	0.0108413	0.0017117	2.394e-10	+++	0.01292	0.0145	0.0011	9.419e-41	++	0.006326	NA	NA	NA
cg09737197	11	68607675	-	Shore, Shelf	5UTR	CPT1A	carnitine palmitoyltransferase 1A (liver)	4		-0.0069435	1.32e-08	-0.0078352	0.0304801	-0.007034	0.0011515	1.01e-09	--	0.8151	-0.00333794	0.648341	0.00759713	0.39405	-0.01164	6.217e-09	-0.0102428	0.0018737	4.584e-08	-+-	0.0671	-0.0079	0.001	7.23e-16	--	0.1446	-0.00233163	0.0153917	-
cg03725309	1	109757585	-	Shore	Body	SARS	seryl-tRNA synthetase	2b		-0.007267	1.45e-06	-0.00920208	7.41e-05	-0.0078439	0.0012584	4.56e-10	--	0.4818	-0.0123581	0.0305758	-0.00771424	0.194985	-0.009566	3.327e-06	-0.0096785	0.0018317	1.265e-07	---	0.8464	-0.0084	0.001	4.305e-16	--	0.4091	-0.00378859	0.0005339	-
cg19693031	1	145441552	-	--	3UTR	TXNIP	thioredoxin interacting protein	4		-0.0155256	1.93e-08	-0.0191215	2.06e-05	-0.0165139	0.0023401	1.7e-12	--	0.4927	-0.0130453	0.0221403	-0.00710074	0.321883	-0.01008	0.0003498	-0.01027	0.002376	1.544e-05	---	0.8028	-0.0134	0.0017	7.575e-16	--	0.06117	0.00156228	0.624037	+
cg19390658	7	30636176	+	Shore	Body	GARS	glycyl-tRNA synthetase	4		-0.0226784	4.03e-11	-0.0171221	0.000497376	-0.0208642	0.0027973	8.73e-14	--	0.3516	-0.0349069	0.000244859	-0.0449411	0.000660076	-0.007386	0.006865	-0.0108729	0.0025679	2.295e-05	---	0.0005761	-0.0154	0.0019	3.264e-16	--	0.008508	-0.00221574	0.49283	-
cg08129017	17	17728660	-	Shore	Body	SREBF1	sterol regulatory element binding transcription factor 1	5	TRUE	0.00871292	1.15e-05	0.0110708	0.000738668	0.0093458	0.0016926	3.36e-08	++	0.537	0.0234543	0.000207698	0.0162451	0.0454954	0.006852	0.01139	0.0100365	0.0023731	2.345e-05	+++	0.03778	0.0096	0.0014	3.624e-12	++	0.8127	0.0150041	8.9e-14	+
cg14476101	1	120255992	-	Shore	Body	PHGDH	phosphoglycerate dehydrogenase	3a		-0.0215257	1.47e-09	-0.0131836	0.00919011	-0.0187794	0.0028965	8.96e-11	--	0.1759	-0.0244742	0.00301734	-0.0260867	0.00579777	-0.006065	0.03239	-0.0093797	0.0025738	0.000268	---	0.01907	-0.0135	0.0019	2.054e-12	--	0.01527	0.00105609	0.525982	+
cg06690548	4	139162808	-	--	Body	SLC7A11	solute carrier family 7 (anionic amino acid transporter light chain, xc- system), member 11	4		-0.0246807	4.24e-12	-0.0150655	1.91e-05	-0.0198334	0.0024874	1.54e-15	--	0.05327	-0.0139849	0.0366721	-0.0157324	0.0360118	-0.004979	0.007632	-0.0061801	0.0017439	0.0003945	---	0.181	-0.0107	0.0014	7.486e-14	--	6.975e-06	-0.000243588	0.93772	-
cg27243685	21	43642366	+	Shelf	5UTR/Body	ABCG1	ATP-binding cassette, sub-family C (CFTR/MRP), member 1	5	TRUE	0.011227	1.38e-14	0.00856259	9.71e-05	0.010416	0.0012039	5.08e-18	++	0.3085	0.0191967	2e-07	0.0147336	0.00475607	0.001656	0.1827	0.0040384	0.0011462	0.0004264	+++	3.189e-06	0.0071	0.0008	1.63e-17	++	0.0001247	0.0136171	2.15e-08	+
cg21429551	7	30635762	-	Shore	Body	GARS	glycyl-tRNA synthetase	2b		-0.0262822	1.12e-11	-0.015915	0.020425	-0.0238034	0.003349	1.18e-12	--	0.1867	-0.0340919	0.00403255	-0.0232487	0.123286	-0.006865	0.0249	-0.0091235	0.0029028	0.001672	---	0.05215	-0.0154	0.0022	2.061e-12	--	0.0009253	-0.00309645	0.196484	-
cg03068497	7	30635838	-	Shore	Body	GARS	glycyl-tRNA synthetase	4		-0.0246025	3.7e-09	-0.0159057	0.0245676	-0.0223694	0.0035748	3.91e-10	--	0.2879	-0.0342006	0.0129005	-0.0451607	0.00520226	-0.005959	0.06304	-0.0087949	0.0030607	0.00406	---	0.00928	-0.0145	0.0023	4.04e-10	--	0.003921	-0.00155301	0.55517	-
cg00948664	3	48935316	+	Shore	Body	SLC25A20	solute carrier family 25 (carnitine/acylcarnitine translocase), member 20	4		-0.0103243	2.97e-07	-0.00801902	0.0517525	-0.0098821	0.0018024	4.19e-08	--	0.6145	-0.0131989	0.101633	-0.0166627	0.0842851	-0.004943	0.05067	-0.0063319	0.0023378	0.006759	---	0.3356	-0.0086	0.0014	2.024e-09	--	0.2291	-0.00689199	0.0219434	-
cg22304262	19	47287778	-	Shelf	5UTR/Body	SLC1A5	solute carrier family 1 (neutral amino acid transporter), member 5	4		-0.0141018	3.53e-09	-0.00663704	0.0606411	-0.0117787	0.00197	2.24e-09	--	0.07937	-0.0126602	0.0260115	-0.0103308	0.0865157	-0.001399	0.5068	-0.0035036	0.0018762	0.06185	---	0.08638	-0.0074	0.0014	4.357e-08	--	0.002352	0.0119321	7.4e-05	+
cg03717755	6	16136539	+	--	Body	MYLIP	myosin regulatory light chain interacting protein	4	TRUE	0.0101326	1.87e-06	0.0100511	0.0141028	0.0101153	0.0018791	7.33e-08	++	0.9859	NA	NA	NA	NA	0.003868	0.1053	0.003868	0.002386	0.105	??+	1	0.0077	0.0015	1.677e-07	++	0.03969	0.000433757	0.847783	+
cg17901584	1	55353706	+	Shore	TSS1500	DHCR24	24-dehydrocholesterol reductase	4		-0.0163152	1.07e-11	-0.0120352	0.00196022	-0.0151417	0.0020287	8.4e-14	--	0.3466	-0.00817005	0.24409	-0.0101916	0.274357	0.001777	0.4508	0.0001697	0.0021715	0.9377	--+	0.2099	-0.008	0.0015	6.642e-08	-+	2.572e-07	0.00136718	0.50652	+

## Sheet: Suppl. Table 10
Supplementary Table 10: Association of replicated lipid-associated CpG sites with the same or other traits in published data
CpG	Associated lipid trait(s)	Chr	Position	CGI info	Gene property	Mapped gene	Published associations to lipid traits in blood methylation	Published associations to related traits in blood methylation	Published associations to related traits in other tissues
cg19273683	HDL-C BMI-adj.	1	21656047	--	Body	ECE1	---	---	---
cg17901584	TC	1	55353706	Shore	TSS1500	DHCR24	---	WC (PMID 25935004), Liver fat accumulation (PMID 25866590), Metabolite PC ae C36:5 ( PMID 24014485)	---
	HDL-C
cg03725309	TG	1	109757585	Shore	Body	SARS	---	Current smoking (PMID 26015811), Ageing (PMID 25271306)	---
	TG BMI-adj.
cg16246545	TG	1	120255941	Shore	Body	PHGDH	---	Ageing (PMID 25888029)	---
cg14476101	TG	1	120255992	Shore	Body	PHGDH	---	BMI & WC (PMID 26110892), Metabolite A-diol (PMID 24014485)	---
	TG BMI-adj.
cg19693031	TG	1	145441552	--	3UTR	TXNIP	TG (PMID 25583993)	T2D prevalence (PMID 26643952), T2D incidence (PMID 26095709), Metabolite Chylo-A (nM) (PMID 24014485)	---
	TG BMI-adj.
cg07567724	HDL-C	1	153777721	--	3UTR	GATAD2B	---	---	---
cg23759710	TC	2	42990957	--	FirstExon	OXER1	---	---	---
	TC BMI-adj.
cg19351166	HDL-C	2	209133632	Shelf	5UTR	PIKFYVE	---	---	BMI (PMID 25861810), T2D prevalence (PMID 24812430)
cg06690548	TG	4	139162808	--	Body	SLC7A11	---	Metabolite A-diol (PMID 24014485), IgE (PMID 25707804)	---
	TG BMI-adj.
cg06560379	HDL-C	6	44231305	Shore	Body	NFKBIE	---	---	BMI (PMID 25861810)
cg21429551	TG	7	30635762	Shore	Body	GARS	---	GDF-15 (PMID 26681806)	---
	TG BMI-adj.
cg03068497	TG	7	30635838	Shore	Body	GARS	---	---	---
cg19390658	TG	7	30636176	Shore	Body	GARS	---	---	---
	TG BMI-adj.
cg00285394	TC	8	126011954	Shore	Body	SQLE	---	---	BMI & age (PMID 25861810),
	TC BMI-adj.
	LDL-C
	LDL-C BMI-adj.
cg16407699	HDL-C	10	74020428	Shore	--	--	---	---	---
cg07504977	TG	10	102131012	Shelf	--	--	TG (PMID 25583993)	---	---
cg00574958	TG	11	68607622	Shore, Shelf	5UTR	CPT1A	VLDL-C (PMID 24920721), TG (PMID 24920721, PMID 25583993)	BMI (PMID 25935004, PMID 26110892), WC (PMID 26110892)	---
	TG BMI-adj.
cg09737197	TG	11	68607675	Shore, Shelf	5UTR	CPT1A	TG & VLDL-C (PMID 24920721)	---	---
	TG BMI-adj.
cg17058475	TG	11	68607737	Shore, Shelf	5UTR	CPT1A	TG & VLDL-C (PMID 24920721)	---	---
	TG BMI-adj.
cg19750657	HDL-C	13	38935967	--	3UTR	UFM1	---	---	BMI (PMID 25861810), T2D prevalence (PMID 24812430)
cg07814318	HDL-C	15	31624584	Shelf	Body	KLF13	---	BMI (PMID 25935004)	---
cg06192883	HDL-C	15	52554171	--	Body	MYO5C	---	BMI & WC (PMID 25935004), Metabolite glycine (PMID 24014485)	---
cg07839457	TC	16	57023022	Shore	TSS1500	NLRC5	---	IL-18 (PMID 26362438)	---
	TC BMI-adj.
cg08129017	TG	17	17728660	Shore	Body	SREBF1	---	---	BMI & age (Ronn et al 2015, PMID 25861810), T2D (Nilsson et al 2014, PMID 24812430)
	TG BMI-adj.
cg11024682	HDL-C	17	17730094	Shelf	Body	SREBF1	TG (PMID 25583993)	BMI & WC (PMID 25935004), T2D incidence (PMID 26095709)	---
	TG
cg08857797	TG	17	40927699	--	Body	VPS25	---	BMI (PMID 25935004)	---
cg02711608	TG	19	47287964	Shelf	5UTR/Body	SLC1A5	---	---	---
cg27243685	TG	21	43642366	Shelf	5UTR/Body	ABCG1	TG (PMID 25583993)	BMI (PMID 25935004)	---
	TG BMI-adj.
cg01176028	TG	21	43653234	Shore	Body	ABCG1	---	---	---
cg06500161	HDL-C	21	43656587	Shore	Body	ABCG1	HDL-C & TG (PMID 25583993)	BMI & WC (PMID 25935004), Fasting Insulin & HOMA-IR (PMID 24170695), T2D incidence (PMID 26095709), Metabolite SM C16:0 (PMID 24014485),	---
	HDL-C BMI-adj.
	TG
	TG BMI-adj.
cg06397161	HDL-C	22	39760059	--	5UTR/Body	SPRY4	---	Metabolite PC ae C44:6 (PMID 24014485)	---
cg09978077	TC	22	42229983	CGI, Shore	Body	SREBF2	---	---	---
	TC BMI-adj.
WC Waist circumference
T2D Type 2 Diabetes
VLDL-C Very-low low-density lipoprotein cholesterol

[truncated: 4 more sheets: Suppl. Table 11, Suppl. Table 12, Suppl. Table 17, Suppl. Table 19]
